# Supplementary material for: Transcriptome analysis revealed the role of moderate exogenous methyl jasmonate treatments in enhancing the metabolic pathway of L-borneol in the Blumea balsamifera
Source: Front Plant Sci. 2024 Jun 26;15:1391042. doi: 10.3389/fpls.2024.1391042 (PMC11234090; doi:10.3389/fpls.2024.1391042)
Supplement: Supplementary file 2 [file Table_2.xls]

Sample	Raw Reads	Clean Reads	Clean Bases	Error(%)	Q20(%)	Q30(%)	GC Content(%)
D1_1_1	47671118	47081960	7.06G	0.03	97.70	93.65	45.06
D1_1_2	49427244	48806792	7.32G	0.03	96.85	91.61	45.11
D1_1_3	50942130	50296998	7.54G	0.03	97.41	93.05	44.85
D1_10_1	48008386	47219794	7.08G	0.03	97.50	93.25	44.68
D1_10_2	56054632	55178626	8.28G	0.03	97.53	93.30	45.08
D1_10_3	55474222	54768820	8.22G	0.03	97.35	92.87	44.01
D2_1_1	54079612	53210378	7.98G	0.03	97.57	93.41	44.89
D2_1_2	49979816	49185178	7.38G	0.03	97.55	93.35	44.93
D2_1_3	52676460	51861690	7.78G	0.03	97.71	93.71	45.48
D2_10_1	52363074	51436338	7.72G	0.03	97.69	93.66	44.15
D2_10_2	43512326	42763388	6.41G	0.03	97.48	93.20	44.23
D2_10_3	52950582	52082340	7.81G	0.03	97.61	93.47	44.21
D5_1_1	46409544	45669384	6.85G	0.03	97.67	93.60	44.75
D5_1_2	48040350	47144070	7.07G	0.03	97.66	93.56	44.89
D5_1_3	47588392	46520936	6.98G	0.03	97.62	93.53	44.05
D5_10_1	46749308	45924944	6.89G	0.03	97.47	93.19	44.54
D5_10_2	51712864	50744778	7.61G	0.03	97.57	93.41	44.90
D5_10_3	50408694	49516826	7.43G	0.03	97.41	93.08	44.79
CK_1	45066894	44571154	6.69G	0.03	97.66	93.58	45.36
CK_2	45512560	44924094	6.74G	0.03	97.63	93.51	45.01
CK_3	44748858	44059732	6.61G	0.03	97.51	93.26	44.85
