# Supplementary material for: Transcriptome analysis revealed the role of moderate exogenous methyl jasmonate treatments in enhancing the metabolic pathway of L-borneol in the Blumea balsamifera
Source: Front Plant Sci. 2024 Jun 26;15:1391042. doi: 10.3389/fpls.2024.1391042 (PMC11234090; doi:10.3389/fpls.2024.1391042)
Supplement: Supplementary file 3 [file Table_3.xls]

Class	Abbreviation	Gene Numbers	Gene IDs
RNA processing and modification	A	2857	Cluster-28937.33903,Cluster-28937.170637,Cluster-28937.93551,Cluster-28937.141372,Cluster-28937.199573,Cluster-28937.39865,Cluster-24428.0,Cluster-28937.110475,Cluster-28937.110476,Cluster-28937.110479,Cluster-28937.110478,Cluster-28937.111981,Cluster-28937.122035,Cluster-28937.143048,Cluster-19409.0,Cluster-28937.74595,Cluster-28937.200361,Cluster-28937.204129,Cluster-28937.87711,Cluster-28937.8…
Energy production and conversion	C	2929	Cluster-1899.2,Cluster-1899.0,Cluster-1899.1,Cluster-30764.0,Cluster-28937.112032,Cluster-28937.81668,Cluster-28937.81669,Cluster-28937.81660,Cluster-28937.81666,Cluster-28937.81667,Cluster-28937.137988,Cluster-28937.137983,Cluster-28937.137986,Cluster-28937.137987,Cluster-28937.113367,Cluster-28937.117122,Cluster-28937.11551,Cluster-28937.196693,Cluster-28937.16024,Cluster-28937.143046,Cluster-2…
Chromatin structure and dynamics	B	897	Cluster-28937.141372,Cluster-28937.116585,Cluster-28937.74413,Cluster-28937.190640,Cluster-28937.90181,Cluster-28937.187225,Cluster-28937.73677,Cluster-28937.183466,Cluster-28937.36108,Cluster-28937.170121,Cluster-28937.59589,Cluster-28937.158264,Cluster-28937.158266,Cluster-28937.11425,Cluster-28937.31268,Cluster-28937.31267,Cluster-28937.199949,Cluster-28937.128302,Cluster-28937.128303,Cluster-…
Amino acid transport and metabolism	E	2370	Cluster-28937.155727,Cluster-14738.0,Cluster-28937.35169,Cluster-28937.112032,Cluster-28937.122068,Cluster-28937.137988,Cluster-28937.137983,Cluster-28937.137986,Cluster-28937.137987,Cluster-28937.113362,Cluster-28937.113367,Cluster-28937.111986,Cluster-18979.0,Cluster-28937.46643,Cluster-28937.115186,Cluster-28937.115185,Cluster-28937.50100,Cluster-28937.50102,Cluster-28937.57519,Cluster-28937.2…
Cell cycle control, cell division, chromosome partitioning	D	1020	Cluster-28937.115261,Cluster-28937.115260,Cluster-28937.69992,Cluster-28937.136200,Cluster-28937.136204,Cluster-28937.133355,Cluster-28937.84235,Cluster-28937.113283,Cluster-28937.113284,Cluster-28937.65117,Cluster-28937.65118,Cluster-28937.90181,Cluster-28937.171526,Cluster-8344.0,Cluster-28937.133847,Cluster-28937.15661,Cluster-28937.100410,Cluster-28937.189503,Cluster-28937.214046,Cluster-2740…
Carbohydrate transport and metabolism	G	2568	Cluster-28937.146659,Cluster-28937.155171,Cluster-25347.0,Cluster-16429.0,Cluster-28937.137153,Cluster-28937.137152,Cluster-28937.122068,Cluster-5442.0,Cluster-28937.34926,Cluster-28937.70862,Cluster-28937.111983,Cluster-28937.111984,Cluster-28937.190237,Cluster-28937.190236,Cluster-28937.190235,Cluster-28937.11557,Cluster-28937.52877,Cluster-28937.52876,Cluster-28937.52874,Cluster-28937.52873,Cl…
Nucleotide transport and metabolism	F	759	Cluster-28937.54949,Cluster-28937.54948,Cluster-28937.54943,Cluster-28937.54944,Cluster-28937.54947,Cluster-28937.171027,Cluster-28937.54945,Cluster-28937.54946,Cluster-28937.145623,Cluster-28937.104617,Cluster-28937.43183,Cluster-28937.138901,Cluster-28937.193474,Cluster-28937.145781,Cluster-28937.145780,Cluster-28937.195858,Cluster-28937.195859,Cluster-28937.164488,Cluster-30758.1,Cluster-30256…
Lipid transport and metabolism	I	2286	Cluster-28937.83319,Cluster-28937.155727,Cluster-28937.27417,Cluster-28937.101827,Cluster-28937.142487,Cluster-28937.142485,Cluster-28937.39866,Cluster-28937.70863,Cluster-30473.0,Cluster-28937.46643,Cluster-28937.95678,Cluster-28937.95679,Cluster-26686.0,Cluster-28937.179771,Cluster-28937.84237,Cluster-22563.0,Cluster-28937.168304,Cluster-29714.0,Cluster-28937.89700,Cluster-28937.141210,Cluster-…
Coenzyme transport and metabolism	H	804	Cluster-28937.8846,Cluster-25741.1,Cluster-25741.0,Cluster-28937.171025,Cluster-9711.0,Cluster-28937.104799,Cluster-28937.151389,Cluster-28937.173722,Cluster-28937.90060,Cluster-28937.90061,Cluster-28937.83475,Cluster-28937.83474,Cluster-28937.83477,Cluster-28937.83476,Cluster-4368.0,Cluster-28937.17519,Cluster-28937.17518,Cluster-28937.17517,Cluster-28937.49150,Cluster-28937.49151,Cluster-28937.…
Transcription	K	2383	Cluster-28937.101079,Cluster-28937.89909,Cluster-28937.198976,Cluster-28937.116585,Cluster-28937.116582,Cluster-6033.0,Cluster-28937.84232,Cluster-28937.84230,Cluster-28937.110532,Cluster-28937.182597,Cluster-28937.182596,Cluster-28937.105671,Cluster-28937.105670,Cluster-28937.1313,Cluster-28937.162688,Cluster-28937.1315,Cluster-28937.60896,Cluster-28937.165946,Cluster-28937.20913,Cluster-30172.0…
Translation, ribosomal structure and biogenesis	J	5963	Cluster-14060.0,Cluster-19867.0,Cluster-13564.0,Cluster-35016.0,Cluster-21869.0,Cluster-28937.137154,Cluster-19802.0,Cluster-4319.0,Cluster-15491.0,Cluster-4877.0,Cluster-4481.0,Cluster-494.0,Cluster-25911.0,Cluster-5247.0,Cluster-28937.222818,Cluster-28937.192845,Cluster-19626.0,Cluster-10237.0,Cluster-1090.0,Cluster-35356.0,Cluster-27110.0,Cluster-13609.0,Cluster-8872.0,Cluster-8872.1,Cluster-3…
Cell wall/membrane/envelope biogenesis	M	428	Cluster-28937.106325,Cluster-28937.59580,Cluster-7842.0,Cluster-28937.50,Cluster-28937.12495,Cluster-28937.121588,Cluster-28937.188041,Cluster-28937.98394,Cluster-28937.98395,Cluster-28937.112177,Cluster-28937.112348,Cluster-28937.34701,Cluster-34314.0,Cluster-25229.0,Cluster-28937.118178,Cluster-28937.118179,Cluster-32834.0,Cluster-28937.172978,Cluster-5282.0,Cluster-28937.44828,Cluster-5692.1,C…
Replication, recombination and repair	L	1540	Cluster-36521.0,Cluster-28937.199573,Cluster-28937.116459,Cluster-28937.116458,Cluster-28937.130709,Cluster-28937.130708,Cluster-26363.0,Cluster-28937.1313,Cluster-28937.162688,Cluster-28937.146820,Cluster-28937.1315,Cluster-28937.60896,Cluster-35217.0,Cluster-28937.34574,Cluster-28937.52427,Cluster-28937.91274,Cluster-28937.91273,Cluster-28937.202742,Cluster-28937.93646,Cluster-16207.0,Cluster-2…
Posttranslational modification, protein turnover, chaperones	O	6248	Cluster-28937.110931,Cluster-28937.100709,Cluster-35412.0,Cluster-28937.124179,Cluster-28937.211732,Cluster-28937.206828,Cluster-28937.141372,Cluster-28937.133355,Cluster-28839.0,Cluster-28937.30356,Cluster-28937.116451,Cluster-28937.116450,Cluster-28937.181335,Cluster-28937.181336,Cluster-28937.9376,Cluster-28937.181338,Cluster-28937.57513,Cluster-23499.0,Cluster-28937.53449,Cluster-28937.53448,…
Cell motility	N	40	Cluster-28937.50530,Cluster-32963.0,Cluster-28937.173738,Cluster-28937.32225,Cluster-28937.43623,Cluster-28937.50529,Cluster-28937.50528,Cluster-28937.50527,Cluster-28937.122803,Cluster-28937.204470,Cluster-28937.45335,Cluster-28937.97319,Cluster-28937.142169,Cluster-28937.78169,Cluster-28937.97318,Cluster-28937.97024,Cluster-28937.142170,Cluster-34057.0,Cluster-28937.37370,Cluster-28937.142168,C…
Secondary metabolites biosynthesis, transport and catabolism	Q	767	Cluster-35002.0,Cluster-11518.1,Cluster-10592.0,Cluster-28937.142487,Cluster-28937.88640,Cluster-28937.142485,Cluster-28937.170776,Cluster-28937.75245,Cluster-28937.75244,Cluster-28937.75243,Cluster-24426.0,Cluster-28937.108613,Cluster-21314.0,Cluster-28937.100415,Cluster-28937.170128,Cluster-28937.195401,Cluster-28937.56376,Cluster-28937.63500,Cluster-28937.109354,Cluster-7408.0,Cluster-28937.49…
Inorganic ion transport and metabolism	P	1201	Cluster-28937.101075,Cluster-28937.142634,Cluster-9995.0,Cluster-28937.147703,Cluster-28937.147702,Cluster-28937.81663,Cluster-28937.79509,Cluster-28937.110471,Cluster-28937.116452,Cluster-35135.0,Cluster-28937.103651,Cluster-28937.104619,Cluster-28937.135071,Cluster-33456.0,Cluster-33354.1,Cluster-28937.43615,Cluster-28937.43614,Cluster-28937.43613,Cluster-33135.0,Cluster-28937.117780,Cluster-28…
Function unknown	S	2339	Cluster-28937.83316,Cluster-28937.100708,Cluster-28937.153183,Cluster-28937.100706,Cluster-28937.154160,Cluster-28937.7109,Cluster-28937.204081,Cluster-28937.153796,Cluster-23909.0,Cluster-28937.56540,Cluster-28937.104319,Cluster-28937.17840,Cluster-28937.107654,Cluster-2421.0,Cluster-28937.128450,Cluster-2557.0,Cluster-28937.74412,Cluster-28937.142599,Cluster-28937.96723,Cluster-28937.96722,Clus…
General function prediction only	R	5544	Cluster-28937.33902,Cluster-28937.181270,Cluster-28937.21552,Cluster-28937.3737,Cluster-28937.3736,Cluster-28937.99348,Cluster-28937.99349,Cluster-28937.99346,Cluster-28937.99347,Cluster-28937.137150,Cluster-28937.133359,Cluster-28937.133358,Cluster-28937.132001,Cluster-30034.0,Cluster-28937.206018,Cluster-28937.206017,Cluster-28937.39860,Cluster-28937.113360,Cluster-28937.79508,Cluster-28937.956…
Intracellular trafficking, secretion, and vesicular transport	U	2956	Cluster-28937.153111,Cluster-28937.89901,Cluster-28937.66065,Cluster-5768.0,Cluster-23290.0,Cluster-23290.1,Cluster-3203.0,Cluster-28937.137158,Cluster-28937.137157,Cluster-22789.0,Cluster-28937.174470,Cluster-28937.77548,Cluster-28937.77547,Cluster-28937.132004,Cluster-28937.207151,Cluster-28937.179232,Cluster-28937.181335,Cluster-28937.181336,Cluster-28937.181338,Cluster-28937.147431,Cluster-22…
Signal transduction mechanisms	T	3005	Cluster-28937.155722,Cluster-28937.37778,Cluster-28937.115263,Cluster-28937.115261,Cluster-28937.115260,Cluster-28937.115264,Cluster-28937.33902,Cluster-28937.101070,Cluster-28937.114134,Cluster-28937.114130,Cluster-28937.114131,Cluster-28937.114132,Cluster-28937.114133,Cluster-28937.127405,Cluster-28937.93551,Cluster-28937.70863,Cluster-28937.111982,Cluster-28937.155683,Cluster-28937.155682,Clus…
Extracellular structures	W	46	Cluster-28937.59580,Cluster-28937.121588,Cluster-28937.119223,Cluster-28937.172978,Cluster-28937.61750,Cluster-28937.160454,Cluster-1089.0,Cluster-31913.0,Cluster-28937.87790,Cluster-22778.0,Cluster-28937.121587,Cluster-28937.87788,Cluster-28937.155206,Cluster-22495.0,Cluster-10520.0,Cluster-28937.53287,Cluster-28937.155203,Cluster-28937.155202,Cluster-28937.155205,Cluster-28937.155204,Cluster-28…
Defense mechanisms	V	204	Cluster-9876.0,Cluster-28937.148,Cluster-28937.19109,Cluster-28937.5422,Cluster-28937.5985,Cluster-28937.198184,Cluster-35711.1,Cluster-35711.0,Cluster-35711.3,Cluster-35711.2,Cluster-28937.213025,Cluster-28937.173640,Cluster-5282.0,Cluster-28937.149,Cluster-28937.77651,Cluster-28937.145879,Cluster-28937.145878,Cluster-24070.0,Cluster-24787.0,Cluster-28937.134652,Cluster-28937.103845,Cluster-2893…
Nuclear structure	Y	192	Cluster-28937.179366,Cluster-28937.34576,Cluster-28937.27899,Cluster-28937.47264,Cluster-28937.201089,Cluster-18112.0,Cluster-28937.108574,Cluster-28937.192884,Cluster-28937.192885,Cluster-28937.122307,Cluster-28937.39334,Cluster-28937.76329,Cluster-28937.113228,Cluster-28937.125003,Cluster-28937.106181,Cluster-28937.127703,Cluster-28937.135441,Cluster-19573.0,Cluster-28937.113005,Cluster-28937.1…
Cytoskeleton	Z	1286	Cluster-28937.69992,Cluster-27275.0,Cluster-28937.207150,Cluster-28937.117125,Cluster-28937.115187,Cluster-19263.0,Cluster-4774.0,Cluster-28937.106323,Cluster-28937.192269,Cluster-28937.91270,Cluster-28937.91271,Cluster-28618.0,Cluster-28937.202749,Cluster-28937.214791,Cluster-28937.214790,Cluster-28937.175996,Cluster-28937.174645,Cluster-28937.110843,Cluster-28937.148864,Cluster-28937.14473,Clus…
