# Supplementary material for: Transcriptome analysis revealed the role of moderate exogenous methyl jasmonate treatments in enhancing the metabolic pathway of L-borneol in the Blumea balsamifera
Source: Front Plant Sci. 2024 Jun 26;15:1391042. doi: 10.3389/fpls.2024.1391042 (PMC11234090; doi:10.3389/fpls.2024.1391042)
Supplement: Supplementary file 4 [file Table_4.xls]

Pathway Hierarchy1	Pathway Hierarchy2	KEGG Pathway	Pathway ID	Gene Number	Gene IDs
Cellular Processes	Transport and catabolism	Endocytosis	ko04144	1413	Cluster-28937.175099,Cluster-28937.156738,Cluster-28937.97940,Cluster-26104.0,Cluster-28937.127396,Cluster-28937.84122,Cluster-28937.77062,Cluster-28937.52323,Cluster-32310.11,Cluster-28937.162066,Cluster-28937.148732,Cluster-2878.0,Cluster-28937.109942,Cluster-28937.169708,Cluster-28937.174327,Cluster-28937.108077,Cluster-28937.120352,Cluster-10243.0,Cluster-28937.162079,Cluster-28937.73149,Clus…
Cellular Processes	Transport and catabolism	Peroxisome	ko04146	1166	Cluster-28937.93923,Cluster-28937.160194,Cluster-28937.171192,Cluster-28937.52860,Cluster-28937.61234,Cluster-28937.107442,Cluster-28937.116423,Cluster-28937.88406,Cluster-28937.110161,Cluster-28937.69612,Cluster-28937.144062,Cluster-28937.107119,Cluster-18127.0,Cluster-28937.166395,Cluster-28937.103626,Cluster-28937.113652,Cluster-28937.115166,Cluster-29740.0,Cluster-15846.2,Cluster-28937.153252…
Cellular Processes	Transport and catabolism	Phagosome	ko04145	684	Cluster-12053.0,Cluster-28937.59561,Cluster-7722.0,Cluster-21137.2,Cluster-28937.150680,Cluster-28937.17821,Cluster-28937.124234,Cluster-28937.97656,Cluster-28937.18354,Cluster-28937.119056,Cluster-28937.114425,Cluster-499.0,Cluster-28937.130848,Cluster-28937.129771,Cluster-10245.0,Cluster-28937.92498,Cluster-28937.119535,Cluster-28937.207434,Cluster-28937.58276,Cluster-28937.87896,Cluster-28937.…
Cellular Processes	Transport and catabolism	Regulation of autophagy	ko04140	364	Cluster-28937.53225,Cluster-28937.87717,Cluster-28937.153252,Cluster-28937.66853,Cluster-28937.97608,Cluster-28937.152111,Cluster-28937.95630,Cluster-31072.0,Cluster-28937.149003,Cluster-28937.51458,Cluster-35105.0,Cluster-28937.188861,Cluster-28937.186732,Cluster-28937.37597,Cluster-1819.0,Cluster-28937.85500,Cluster-28937.27069,Cluster-28937.184021,Cluster-28937.175934,Cluster-28937.91671,Clust…
Environmental Information Processing	Membrane transport	ABC transporters	ko02010	331	Cluster-28937.22738,Cluster-36562.0,Cluster-12169.0,Cluster-28937.144514,Cluster-20902.0,Cluster-28937.8767,Cluster-28937.209674,Cluster-28937.119422,Cluster-28937.212414,Cluster-28937.113810,Cluster-28937.135343,Cluster-28937.156178,Cluster-28937.116397,Cluster-28937.76723,Cluster-28937.143373,Cluster-28937.132896,Cluster-28937.137794,Cluster-28937.94169,Cluster-28937.111587,Cluster-28937.71963,…
Environmental Information Processing	Signal transduction	Phosphatidylinositol signaling system	ko04070	484	Cluster-28937.72677,Cluster-28937.76702,Cluster-28937.59780,Cluster-26374.0,Cluster-6453.1,Cluster-28937.62373,Cluster-28937.146152,Cluster-28937.101686,Cluster-6453.0,Cluster-28937.143484,Cluster-28937.84831,Cluster-28937.15166,Cluster-37818.2,Cluster-28937.55287,Cluster-28937.47801,Cluster-28937.19021,Cluster-28937.218067,Cluster-28937.5564,Cluster-28937.136790,Cluster-28937.135100,Cluster-2543…
Environmental Information Processing	Signal transduction	Plant hormone signal transduction	ko04075	1046	Cluster-28937.71418,Cluster-28937.63598,Cluster-28937.61906,Cluster-28937.13418,Cluster-28937.191322,Cluster-28937.114483,Cluster-28937.171743,Cluster-28937.63602,Cluster-28937.118628,Cluster-28937.122126,Cluster-28937.23850,Cluster-28937.170360,Cluster-30017.1,Cluster-28937.127132,Cluster-29393.0,Cluster-28937.112700,Cluster-28937.169656,Cluster-28937.179242,Cluster-28937.160001,Cluster-28937.40…
Genetic Information Processing	Folding, sorting and degradation	Proteasome	ko03050	327	Cluster-28937.141865,Cluster-28937.64923,Cluster-28937.112938,Cluster-28937.111561,Cluster-28937.83063,Cluster-28937.105932,Cluster-28937.43888,Cluster-28937.116653,Cluster-28937.116932,Cluster-28937.205865,Cluster-4075.0,Cluster-28937.130005,Cluster-28937.118829,Cluster-28937.19502,Cluster-28937.65277,Cluster-4498.0,Cluster-33127.0,Cluster-5677.0,Cluster-28937.108969,Cluster-28937.98737,Cluster-…
Genetic Information Processing	Folding, sorting and degradation	Protein export	ko03060	321	Cluster-28937.132004,Cluster-28937.150369,Cluster-28937.135571,Cluster-13034.1,Cluster-28937.110549,Cluster-28937.185739,Cluster-28937.94522,Cluster-28937.58939,Cluster-28937.31622,Cluster-28937.60815,Cluster-28937.121791,Cluster-28937.95147,Cluster-28937.121901,Cluster-28937.107518,Cluster-33768.0,Cluster-31155.0,Cluster-28937.114321,Cluster-28937.121696,Cluster-28937.140771,Cluster-37134.0,Clus…
Genetic Information Processing	Folding, sorting and degradation	Protein processing in endoplasmic reticulum	ko04141	1699	Cluster-28937.130627,Cluster-28937.98412,Cluster-28937.175100,Cluster-30369.0,Cluster-28937.127260,Cluster-29814.1,Cluster-28937.50717,Cluster-28937.11313,Cluster-28937.85464,Cluster-9721.0,Cluster-37885.0,Cluster-28937.83554,Cluster-19262.6,Cluster-34342.0,Cluster-28937.208747,Cluster-28937.119092,Cluster-28937.117455,Cluster-28937.62094,Cluster-28937.19173,Cluster-1530.6,Cluster-28937.55510,Clu…
Genetic Information Processing	Folding, sorting and degradation	RNA degradation	ko03018	1055	Cluster-28937.167284,Cluster-28937.84623,Cluster-28937.111013,Cluster-28937.49662,Cluster-28937.169717,Cluster-28937.163843,Cluster-28937.110664,Cluster-28937.147581,Cluster-28937.136808,Cluster-28937.27147,Cluster-28937.67437,Cluster-28937.40735,Cluster-28937.27730,Cluster-28937.26332,Cluster-28937.96568,Cluster-28937.135426,Cluster-28937.50826,Cluster-28937.215281,Cluster-28937.202075,Cluster-2…
Genetic Information Processing	Folding, sorting and degradation	SNARE interactions in vesicular transport	ko04130	246	Cluster-28937.21295,Cluster-28937.526,Cluster-28937.43151,Cluster-28937.58346,Cluster-28937.204024,Cluster-21175.1,Cluster-28937.90015,Cluster-28937.129191,Cluster-28937.86427,Cluster-28937.163426,Cluster-28937.529,Cluster-28937.45984,Cluster-28937.126054,Cluster-28937.19023,Cluster-28937.11847,Cluster-28937.52798,Cluster-28937.77049,Cluster-28937.70749,Cluster-28937.181219,Cluster-28937.74214,Cl…
Genetic Information Processing	Folding, sorting and degradation	Sulfur relay system	ko04122	108	Cluster-28937.158277,Cluster-28937.93323,Cluster-28937.93325,Cluster-28937.93320,Cluster-28937.86009,Cluster-28937.74039,Cluster-28937.26741,Cluster-28937.43287,Cluster-28937.157595,Cluster-28937.69163,Cluster-28937.195864,Cluster-28937.88067,Cluster-28937.187908,Cluster-28937.140079,Cluster-28937.43288,Cluster-28937.160413,Cluster-28937.41892,Cluster-28937.4835,Cluster-28937.187719,Cluster-28937…
Genetic Information Processing	Folding, sorting and degradation	Ubiquitin mediated proteolysis	ko04120	929	Cluster-28937.188526,Cluster-5602.0,Cluster-28937.91181,Cluster-28937.131738,Cluster-28937.8677,Cluster-28937.61288,Cluster-28937.215777,Cluster-28937.142263,Cluster-28937.58684,Cluster-28937.189564,Cluster-28937.15001,Cluster-5602.1,Cluster-28937.34296,Cluster-28937.124437,Cluster-28937.90118,Cluster-28937.98391,Cluster-28937.9042,Cluster-28937.101251,Cluster-28937.26567,Cluster-28937.6953,Clust…
Genetic Information Processing	Replication and repair	Base excision repair	ko03410	280	Cluster-28937.185912,Cluster-28937.18671,Cluster-24077.0,Cluster-28937.62521,Cluster-28937.152543,Cluster-16815.0,Cluster-28937.152535,Cluster-28937.143799,Cluster-28937.69706,Cluster-28937.175607,Cluster-28937.161,Cluster-28937.54357,Cluster-28937.77805,Cluster-28937.34220,Cluster-28937.195647,Cluster-28937.207742,Cluster-28937.20523,Cluster-28937.128123,Cluster-28937.81270,Cluster-28937.55880,C…
Genetic Information Processing	Replication and repair	DNA replication	ko03030	748	Cluster-28937.130839,Cluster-28937.53619,Cluster-28937.169424,Cluster-28937.152535,Cluster-29628.0,Cluster-28937.10350,Cluster-28937.31180,Cluster-28937.28870,Cluster-28937.159037,Cluster-28937.139544,Cluster-28937.66074,Cluster-28937.20523,Cluster-28937.203796,Cluster-28937.77805,Cluster-28937.128153,Cluster-28937.170993,Cluster-28937.163040,Cluster-28937.152528,Cluster-28937.14667,Cluster-28937…
Genetic Information Processing	Replication and repair	Homologous recombination	ko03440	333	Cluster-28937.95401,Cluster-28937.120579,Cluster-28937.208658,Cluster-28937.186192,Cluster-28937.213047,Cluster-28937.176862,Cluster-28937.77805,Cluster-27351.0,Cluster-28937.165230,Cluster-28937.12992,Cluster-28937.74178,Cluster-28937.10350,Cluster-28937.121646,Cluster-28937.170491,Cluster-28937.147643,Cluster-28937.170490,Cluster-28937.7066,Cluster-28937.92588,Cluster-27592.0,Cluster-28937.1523…
Genetic Information Processing	Replication and repair	Mismatch repair	ko03430	268	Cluster-28937.73876,Cluster-28937.31120,Cluster-28937.39181,Cluster-28937.5473,Cluster-28937.120799,Cluster-28937.65464,Cluster-28937.70995,Cluster-28937.152548,Cluster-28937.18964,Cluster-28937.156719,Cluster-28937.120586,Cluster-28937.209900,Cluster-28937.114358,Cluster-28937.99701,Cluster-28937.188418,Cluster-28937.27344,Cluster-22924.2,Cluster-28937.60469,Cluster-28937.156762,Cluster-28937.15…
Genetic Information Processing	Replication and repair	Non-homologous end-joining	ko03450	108	Cluster-28937.214611,Cluster-28937.203295,Cluster-28937.150210,Cluster-28937.203218,Cluster-28937.205378,Cluster-33530.0,Cluster-28937.203288,Cluster-28937.125013,Cluster-28937.209271,Cluster-28937.197511,Cluster-36328.0,Cluster-28937.125006,Cluster-28937.10663,Cluster-28937.205379,Cluster-28937.7845,Cluster-28937.155276,Cluster-37375.0,Cluster-28937.209270,Cluster-28937.205380,Cluster-28937.5346…
Genetic Information Processing	Replication and repair	Nucleotide excision repair	ko03420	431	Cluster-28937.57533,Cluster-28937.152517,Cluster-28937.186779,Cluster-28937.4379,Cluster-28937.152531,Cluster-28937.9372,Cluster-28937.204724,Cluster-28937.23951,Cluster-28937.85835,Cluster-28937.148907,Cluster-28937.73875,Cluster-28937.189485,Cluster-28937.70996,Cluster-28937.113284,Cluster-28937.134120,Cluster-28937.129407,Cluster-28937.40698,Cluster-28937.134113,Cluster-28937.158768,Cluster-28…
Genetic Information Processing	Transcription	Basal transcription factors	ko03022	322	Cluster-28937.138108,Cluster-28937.117665,Cluster-28937.7594,Cluster-28937.102626,Cluster-28937.86465,Cluster-28937.89676,Cluster-28937.81183,Cluster-28937.84715,Cluster-28937.206547,Cluster-28937.135300,Cluster-28937.11878,Cluster-28937.170184,Cluster-28937.148133,Cluster-28937.209643,Cluster-28937.128834,Cluster-28937.85097,Cluster-28937.148135,Cluster-28937.134114,Cluster-28937.102627,Cluster-…
Genetic Information Processing	Transcription	RNA polymerase	ko03020	240	Cluster-28937.136407,Cluster-26226.0,Cluster-28937.188891,Cluster-28937.141538,Cluster-28937.7082,Cluster-28937.29461,Cluster-28937.36250,Cluster-28937.53831,Cluster-28937.12879,Cluster-2757.0,Cluster-28937.77187,Cluster-10372.0,Cluster-28937.212504,Cluster-28937.5621,Cluster-28937.87311,Cluster-28937.177102,Cluster-28937.133427,Cluster-28937.140183,Cluster-28937.160422,Cluster-28937.53371,Cluste…
Genetic Information Processing	Transcription	Spliceosome	ko03040	1433	Cluster-28937.75208,Cluster-28937.141604,Cluster-28937.104286,Cluster-32310.3,Cluster-28937.66357,Cluster-28937.114835,Cluster-28937.120337,Cluster-28937.76291,Cluster-28937.148413,Cluster-28937.117493,Cluster-28937.168563,Cluster-28937.97796,Cluster-28937.152063,Cluster-28937.124007,Cluster-28937.135191,Cluster-28937.122257,Cluster-28937.117133,Cluster-28937.57647,Cluster-28937.214801,Cluster-28…
Genetic Information Processing	Translation	Aminoacyl-tRNA biosynthesis	ko00970	396	Cluster-28937.129401,Cluster-28937.64323,Cluster-28937.103833,Cluster-28937.32584,Cluster-28937.115615,Cluster-27376.0,Cluster-28937.203214,Cluster-28937.182306,Cluster-28937.97870,Cluster-28937.98430,Cluster-28937.76554,Cluster-28937.21320,Cluster-28937.156882,Cluster-28937.103832,Cluster-28937.146438,Cluster-28937.92102,Cluster-28937.118048,Cluster-20229.1,Cluster-28937.61817,Cluster-28937.4380…
Genetic Information Processing	Translation	RNA transport	ko03013	1459	Cluster-17641.0,Cluster-28937.87559,Cluster-28937.126831,Cluster-28937.18842,Cluster-28937.145994,Cluster-28937.84503,Cluster-28937.111926,Cluster-28937.39490,Cluster-28937.96448,Cluster-23908.0,Cluster-28937.132332,Cluster-28937.13898,Cluster-28937.48980,Cluster-28937.12942,Cluster-28937.186891,Cluster-28937.184473,Cluster-28937.40238,Cluster-31599.0,Cluster-28937.55368,Cluster-28937.99691,Clust…
Genetic Information Processing	Translation	Ribosome	ko03010	3697	Cluster-28937.82687,Cluster-28937.3963,Cluster-15528.0,Cluster-28937.207022,Cluster-21139.1,Cluster-28937.174772,Cluster-3405.0,Cluster-21049.2,Cluster-14167.0,Cluster-7325.1,Cluster-28937.81632,Cluster-30977.0,Cluster-32458.0,Cluster-568.0,Cluster-3492.0,Cluster-28937.605,Cluster-5635.0,Cluster-1866.0,Cluster-28937.196653,Cluster-4531.0,Cluster-28937.185065,Cluster-15111.0,Cluster-37842.1,Cluste…
Genetic Information Processing	Translation	Ribosome biogenesis in eukaryotes	ko03008	865	Cluster-28937.68597,Cluster-4949.0,Cluster-28937.196601,Cluster-28937.51197,Cluster-28937.51198,Cluster-28937.72772,Cluster-28937.91429,Cluster-28937.160334,Cluster-3134.0,Cluster-28937.211339,Cluster-28937.26166,Cluster-6275.0,Cluster-28937.31800,Cluster-28172.1,Cluster-28937.19355,Cluster-28937.67982,Cluster-28937.101208,Cluster-28937.15726,Cluster-28937.185531,Cluster-28937.51193,Cluster-28937…
Genetic Information Processing	Translation	mRNA surveillance pathway	ko03015	922	Cluster-28937.186976,Cluster-28937.99603,Cluster-28937.160592,Cluster-28937.105588,Cluster-28937.127949,Cluster-28937.16685,Cluster-28937.174420,Cluster-527.0,Cluster-28937.218955,Cluster-6066.0,Cluster-28937.88828,Cluster-28937.38663,Cluster-28937.46215,Cluster-28937.85508,Cluster-28937.38660,Cluster-28937.171736,Cluster-28937.130505,Cluster-28937.99602,Cluster-28937.127670,Cluster-28937.141372,…
Metabolism	Amino acid metabolism	Alanine, aspartate and glutamate metabolism	ko00250	615	Cluster-5258.0,Cluster-28937.95641,Cluster-28937.43745,Cluster-28937.220074,Cluster-31486.0,Cluster-28937.95434,Cluster-28937.203034,Cluster-28937.111383,Cluster-22719.0,Cluster-28937.57385,Cluster-28937.132530,Cluster-28937.46487,Cluster-28937.61154,Cluster-28937.118265,Cluster-28937.130126,Cluster-28937.154631,Cluster-28937.29171,Cluster-26054.0,Cluster-28937.124703,Cluster-28937.1010,Cluster-2…
Metabolism	Amino acid metabolism	Arginine and proline metabolism	ko00330	472	Cluster-33628.2,Cluster-28937.121811,Cluster-28937.88931,Cluster-28937.50095,Cluster-28937.22270,Cluster-28937.169088,Cluster-28937.149906,Cluster-28937.82137,Cluster-3655.0,Cluster-28937.120208,Cluster-6257.0,Cluster-28937.137329,Cluster-28937.5791,Cluster-28937.221937,Cluster-28937.135533,Cluster-28937.95134,Cluster-28937.164112,Cluster-31147.0,Cluster-28937.133523,Cluster-28937.95048,Cluster-2…
Metabolism	Amino acid metabolism	Arginine biosynthesis	ko00220	429	Cluster-28937.69377,Cluster-5258.0,Cluster-28937.112896,Cluster-28937.152441,Cluster-28937.43745,Cluster-28937.95641,Cluster-28937.149237,Cluster-28937.79722,Cluster-28937.118180,Cluster-31486.0,Cluster-28937.95690,Cluster-28937.203034,Cluster-22719.0,Cluster-28937.136130,Cluster-22133.0,Cluster-2269.0,Cluster-28937.75616,Cluster-28937.46487,Cluster-28937.134143,Cluster-28937.61154,Cluster-28937.…
Metabolism	Amino acid metabolism	Cysteine and methionine metabolism	ko00270	678	Cluster-28937.177826,Cluster-28937.20597,Cluster-28937.96080,Cluster-28937.179188,Cluster-28937.65863,Cluster-28937.183676,Cluster-28937.34907,Cluster-28937.175069,Cluster-28937.50083,Cluster-9689.0,Cluster-28937.146211,Cluster-28937.199215,Cluster-28937.182106,Cluster-28937.61538,Cluster-28937.155995,Cluster-28937.222158,Cluster-28937.146507,Cluster-8766.0,Cluster-28937.92222,Cluster-31853.0,Clu…
Metabolism	Amino acid metabolism	Glycine, serine and threonine metabolism	ko00260	666	Cluster-28937.184017,Cluster-28937.115834,Cluster-28937.41324,Cluster-28937.106411,Cluster-28937.140466,Cluster-28937.126456,Cluster-28937.19724,Cluster-28937.84815,Cluster-28937.125524,Cluster-28937.137745,Cluster-28937.126453,Cluster-28937.28839,Cluster-28937.24676,Cluster-20669.0,Cluster-28937.169350,Cluster-26597.0,Cluster-28937.133338,Cluster-28937.193165,Cluster-28937.182799,Cluster-28937.1…
Metabolism	Amino acid metabolism	Histidine metabolism	ko00340	225	Cluster-28937.82961,Cluster-28937.1971,Cluster-11830.1,Cluster-28937.58836,Cluster-15414.0,Cluster-28937.171813,Cluster-28937.118678,Cluster-28937.215784,Cluster-28937.212772,Cluster-28937.164333,Cluster-28937.175721,Cluster-28937.221948,Cluster-15414.1,Cluster-28937.30583,Cluster-1091.0,Cluster-28937.128528,Cluster-11289.0,Cluster-28937.118681,Cluster-28937.82960,Cluster-28937.85814,Cluster-2893…
Metabolism	Amino acid metabolism	Lysine biosynthesis	ko00300	75	Cluster-28937.50856,Cluster-28937.167122,Cluster-28937.92467,Cluster-28937.109711,Cluster-28937.138214,Cluster-28937.46935,Cluster-4241.0,Cluster-28937.101517,Cluster-28937.167121,Cluster-28937.115835,Cluster-28937.122556,Cluster-28937.135147,Cluster-28937.98230,Cluster-28937.63112,Cluster-28937.98229,Cluster-28937.95048,Cluster-28937.39488,Cluster-28937.129189,Cluster-28937.156563,Cluster-28937.…
Metabolism	Amino acid metabolism	Lysine degradation	ko00310	331	Cluster-28937.103879,Cluster-28937.132830,Cluster-26597.0,Cluster-28937.49680,Cluster-28937.148619,Cluster-28937.71720,Cluster-33628.4,Cluster-28937.5121,Cluster-28937.135091,Cluster-28937.73544,Cluster-28937.128981,Cluster-28937.83498,Cluster-28937.48640,Cluster-3775.0,Cluster-28937.193574,Cluster-24369.0,Cluster-4998.0,Cluster-28937.221941,Cluster-17992.0,Cluster-28937.85034,Cluster-28937.38998…
Metabolism	Amino acid metabolism	Phenylalanine metabolism	ko00360	243	Cluster-28937.111146,Cluster-28937.61154,Cluster-28937.157080,Cluster-28937.114775,Cluster-28937.171049,Cluster-36659.0,Cluster-28937.41363,Cluster-2269.0,Cluster-28937.119969,Cluster-28937.100522,Cluster-28937.97387,Cluster-28937.45913,Cluster-28937.41365,Cluster-28937.100535,Cluster-28937.115588,Cluster-28937.175977,Cluster-28937.175843,Cluster-28937.171530,Cluster-31486.0,Cluster-28937.173852,…
Metabolism	Amino acid metabolism	Phenylalanine, tyrosine and tryptophan biosynthesis	ko00400	334	Cluster-28937.69726,Cluster-28937.218532,Cluster-28937.130512,Cluster-28937.83148,Cluster-28937.145015,Cluster-28937.127914,Cluster-28937.85418,Cluster-28937.75417,Cluster-28937.116938,Cluster-28937.191136,Cluster-3255.1,Cluster-28937.100536,Cluster-28937.61666,Cluster-28937.69045,Cluster-28937.111624,Cluster-28937.112101,Cluster-28937.132431,Cluster-28937.93929,Cluster-28937.76622,Cluster-28937.…
Metabolism	Amino acid metabolism	Tryptophan metabolism	ko00380	410	Cluster-28937.103706,Cluster-28937.154462,Cluster-28937.197679,Cluster-28937.109507,Cluster-28937.105244,Cluster-33628.3,Cluster-28937.142191,Cluster-28937.128724,Cluster-28937.75195,Cluster-28937.100513,Cluster-19721.0,Cluster-28937.148616,Cluster-28937.94954,Cluster-28937.168424,Cluster-28937.24105,Cluster-28937.163406,Cluster-28937.3570,Cluster-9853.0,Cluster-32395.0,Cluster-28937.100202,Clust…
Metabolism	Amino acid metabolism	Tyrosine metabolism	ko00350	347	Cluster-28937.169329,Cluster-28937.43867,Cluster-28937.58840,Cluster-28937.108509,Cluster-28937.165276,Cluster-28937.4032,Cluster-28937.127819,Cluster-28937.48043,Cluster-28937.175842,Cluster-6817.0,Cluster-28937.22935,Cluster-28937.43868,Cluster-28937.168798,Cluster-28937.201415,Cluster-28937.134833,Cluster-10994.0,Cluster-14719.0,Cluster-28937.192368,Cluster-28937.175959,Cluster-28937.142779,Cl…
Metabolism	Amino acid metabolism	Valine, leucine and isoleucine biosynthesis	ko00290	107	Cluster-28937.25846,Cluster-28937.112032,Cluster-28937.57950,Cluster-28937.218093,Cluster-28937.54352,Cluster-24664.0,Cluster-999.0,Cluster-28937.202000,Cluster-28937.191814,Cluster-28937.67066,Cluster-28937.188068,Cluster-8486.0,Cluster-28937.116498,Cluster-28937.138261,Cluster-28937.139903,Cluster-28937.77297,Cluster-28937.168397,Cluster-28937.71802,Cluster-6165.0,Cluster-28937.212784,Cluster-2…
Metabolism	Amino acid metabolism	Valine, leucine and isoleucine degradation	ko00280	592	Cluster-14802.0,Cluster-28937.58062,Cluster-37512.0,Cluster-33628.1,Cluster-28937.149424,Cluster-28937.85001,Cluster-28937.143782,Cluster-28937.101223,Cluster-33628.2,Cluster-28937.15053,Cluster-28937.88931,Cluster-7222.0,Cluster-3655.0,Cluster-28937.131232,Cluster-28937.5791,Cluster-28937.221937,Cluster-28937.22270,Cluster-28937.139876,Cluster-28937.71769,Cluster-28937.71765,Cluster-37286.0,Clus…
Metabolism	Biosynthesis of other secondary metabolites	Anthocyanin biosynthesis	ko00942	11	Cluster-28937.187394,Cluster-28937.128451,Cluster-28937.147156,Cluster-28937.126229,Cluster-28937.147155,Cluster-28937.91348,Cluster-28937.103006,Cluster-28937.128452,Cluster-28937.51760,Cluster-28937.120137,Cluster-28937.99883
Metabolism	Biosynthesis of other secondary metabolites	Betalain biosynthesis	ko00965	4	Cluster-5018.0,Cluster-19174.1,Cluster-28937.111821,Cluster-19174.0
Metabolism	Biosynthesis of other secondary metabolites	Caffeine metabolism	ko00232	24	Cluster-19174.1,Cluster-28937.94869,Cluster-28937.80582,Cluster-5018.0,Cluster-28937.94868,Cluster-33381.0,Cluster-7319.0,Cluster-33252.0,Cluster-28937.94870,Cluster-28937.79416,Cluster-28937.136116,Cluster-8904.0,Cluster-28937.94862,Cluster-28937.94865,Cluster-28937.116414,Cluster-28937.116422,Cluster-33252.1,Cluster-28937.94864,Cluster-28937.116421,Cluster-19174.0,Cluster-28937.116423,Cluster-2…
Metabolism	Biosynthesis of other secondary metabolites	Flavone and flavonol biosynthesis	ko00944	18	Cluster-25619.0,Cluster-28937.163299,Cluster-8465.0,Cluster-28937.158079,Cluster-28937.209163,Cluster-28937.163298,Cluster-28937.62329,Cluster-28937.24005,Cluster-28937.191031,Cluster-28937.61092,Cluster-28937.24007,Cluster-28937.24004,Cluster-28937.110491,Cluster-28937.77309,Cluster-28937.118,Cluster-28937.11094,Cluster-7651.0,Cluster-28937.108592
Metabolism	Biosynthesis of other secondary metabolites	Flavonoid biosynthesis	ko00941	117	Cluster-28937.115590,Cluster-28937.92560,Cluster-28937.75245,Cluster-28937.34087,Cluster-28937.193796,Cluster-28937.84296,Cluster-28937.62660,Cluster-28937.7720,Cluster-28937.2367,Cluster-17067.0,Cluster-28937.134196,Cluster-28937.97999,Cluster-28937.115119,Cluster-28937.8001,Cluster-28937.152250,Cluster-28937.90218,Cluster-28937.140608,Cluster-28937.8003,Cluster-28937.88359,Cluster-28937.14343,C…
Metabolism	Biosynthesis of other secondary metabolites	Glucosinolate biosynthesis	ko00966	24	Cluster-32749.1,Cluster-28937.118653,Cluster-28937.71802,Cluster-28937.88597,Cluster-28937.72655,Cluster-28937.118654,Cluster-28937.99428,Cluster-28937.138262,Cluster-28937.144093,Cluster-10767.0,Cluster-28937.68545,Cluster-28937.67066,Cluster-28937.90122,Cluster-28937.154975,Cluster-28937.128724,Cluster-28937.138261,Cluster-28937.118652,Cluster-28937.139903,Cluster-28937.68546,Cluster-28937.6854…
Metabolism	Biosynthesis of other secondary metabolites	Isoflavonoid biosynthesis	ko00943	3	Cluster-28937.35920,Cluster-31331.0,Cluster-28937.61554
Metabolism	Biosynthesis of other secondary metabolites	Isoquinoline alkaloid biosynthesis	ko00950	151	Cluster-28937.166304,Cluster-28937.207072,Cluster-28937.179326,Cluster-28937.155995,Cluster-28937.168797,Cluster-28937.171374,Cluster-28937.142703,Cluster-28937.18686,Cluster-28937.94331,Cluster-28937.155996,Cluster-28937.201507,Cluster-28937.125524,Cluster-28937.180239,Cluster-28937.84600,Cluster-28937.84815,Cluster-28937.150262,Cluster-29082.0,Cluster-28937.189562,Cluster-28937.131717,Cluster-2…
Metabolism	Biosynthesis of other secondary metabolites	Monobactam biosynthesis	ko00261	102	Cluster-28937.31671,Cluster-28937.58757,Cluster-28937.90170,Cluster-28937.47250,Cluster-28937.175585,Cluster-28937.210958,Cluster-28937.72063,Cluster-28937.168174,Cluster-10077.0,Cluster-28937.111094,Cluster-29405.0,Cluster-28937.63116,Cluster-28937.63117,Cluster-28937.175584,Cluster-28937.124089,Cluster-28937.90169,Cluster-28937.63576,Cluster-4945.0,Cluster-28937.98228,Cluster-28937.170621,Clust…
Metabolism	Biosynthesis of other secondary metabolites	Phenylpropanoid biosynthesis	ko00940	749	Cluster-28937.15186,Cluster-28937.102848,Cluster-15733.0,Cluster-28937.166604,Cluster-28937.158824,Cluster-28937.43176,Cluster-28937.198697,Cluster-28937.108827,Cluster-28937.132845,Cluster-28937.109626,Cluster-28937.144203,Cluster-28937.122532,Cluster-28937.204257,Cluster-28937.205445,Cluster-28937.36358,Cluster-28937.82155,Cluster-28937.144270,Cluster-28937.184237,Cluster-28937.146193,Cluster-4…
Metabolism	Biosynthesis of other secondary metabolites	Stilbenoid, diarylheptanoid and gingerol biosynthesis	ko00945	120	Cluster-28937.40061,Cluster-28937.116444,Cluster-28937.115477,Cluster-12694.0,Cluster-15313.0,Cluster-28937.128063,Cluster-35892.0,Cluster-28937.49475,Cluster-24749.0,Cluster-28937.110630,Cluster-28937.149344,Cluster-28937.132844,Cluster-28937.115588,Cluster-27600.0,Cluster-9371.0,Cluster-20442.0,Cluster-28937.7999,Cluster-28937.179133,Cluster-28937.131808,Cluster-28937.128061,Cluster-28937.13284…
Metabolism	Biosynthesis of other secondary metabolites	Tropane, piperidine and pyridine alkaloid biosynthesis	ko00960	148	Cluster-28937.173852,Cluster-28937.168791,Cluster-28937.127787,Cluster-28937.200389,Cluster-28937.168796,Cluster-28937.170148,Cluster-28937.111579,Cluster-3371.0,Cluster-28937.125523,Cluster-28937.123495,Cluster-28937.73693,Cluster-28937.75682,Cluster-28937.119181,Cluster-28937.168790,Cluster-28937.61154,Cluster-28937.26919,Cluster-2269.0,Cluster-28937.119969,Cluster-28937.100522,Cluster-28937.45…
Metabolism	Carbohydrate metabolism	Amino sugar and nucleotide sugar metabolism	ko00520	824	Cluster-28937.117432,Cluster-4222.0,Cluster-28937.41705,Cluster-28937.103410,Cluster-28937.19296,Cluster-28937.96507,Cluster-28937.147343,Cluster-28937.103499,Cluster-28937.126404,Cluster-28937.128833,Cluster-28937.106961,Cluster-28937.97115,Cluster-28937.117685,Cluster-28937.138711,Cluster-28937.151668,Cluster-28937.137760,Cluster-28937.128831,Cluster-28937.153630,Cluster-33570.0,Cluster-28937.1…
Metabolism	Carbohydrate metabolism	Ascorbate and aldarate metabolism	ko00053	408	Cluster-28937.140586,Cluster-28937.49666,Cluster-28937.85814,Cluster-28937.118681,Cluster-28937.123194,Cluster-11289.0,Cluster-28937.181165,Cluster-28937.124778,Cluster-28937.195020,Cluster-28937.95049,Cluster-28937.115436,Cluster-28937.93142,Cluster-28937.177769,Cluster-28937.157959,Cluster-1091.0,Cluster-28937.213509,Cluster-28937.128799,Cluster-28937.33068,Cluster-28937.211153,Cluster-28937.76…
Metabolism	Carbohydrate metabolism	Butanoate metabolism	ko00650	190	Cluster-28937.116341,Cluster-8451.0,Cluster-28937.90351,Cluster-28937.89626,Cluster-35113.0,Cluster-28937.21328,Cluster-28937.193574,Cluster-3775.0,Cluster-29751.1,Cluster-23042.0,Cluster-28937.87438,Cluster-28937.130330,Cluster-28937.201676,Cluster-1047.0,Cluster-28937.25846,Cluster-28937.149586,Cluster-28937.113226,Cluster-28937.142347,Cluster-28937.149565,Cluster-28937.133785,Cluster-28937.103…
Metabolism	Carbohydrate metabolism	C5-Branched dibasic acid metabolism	ko00660	45	Cluster-28937.191820,Cluster-28937.218088,Cluster-7723.0,Cluster-28937.116611,Cluster-28937.188355,Cluster-28937.174912,Cluster-28937.113425,Cluster-2023.0,Cluster-28937.106278,Cluster-28937.168394,Cluster-25838.0,Cluster-28937.16402,Cluster-28937.191817,Cluster-11453.1,Cluster-28937.168395,Cluster-28937.16777,Cluster-28937.132861,Cluster-28937.113202,Cluster-28937.191819,Cluster-28937.176751,Clu…
Metabolism	Carbohydrate metabolism	Citrate cycle (TCA cycle)	ko00020	507	Cluster-28937.125967,Cluster-35872.1,Cluster-28937.160483,Cluster-28937.89123,Cluster-28937.102571,Cluster-28937.89119,Cluster-28937.134732,Cluster-28937.9282,Cluster-13569.0,Cluster-28937.106318,Cluster-5368.0,Cluster-28937.40112,Cluster-4532.0,Cluster-28937.104604,Cluster-28937.123690,Cluster-28937.62250,Cluster-28937.82860,Cluster-2994.0,Cluster-34191.2,Cluster-28937.3428,Cluster-27215.1,Clust…
Metabolism	Carbohydrate metabolism	Fructose and mannose metabolism	ko00051	543	Cluster-28937.97118,Cluster-28937.86554,Cluster-28937.146384,Cluster-28937.92483,Cluster-28937.186720,Cluster-28937.133284,Cluster-28937.123283,Cluster-28937.97117,Cluster-36122.0,Cluster-7500.0,Cluster-28937.28139,Cluster-36532.1,Cluster-28937.117374,Cluster-28937.99072,Cluster-28937.166918,Cluster-28937.108312,Cluster-27023.0,Cluster-28937.117375,Cluster-28937.47547,Cluster-28937.17356,Cluster-…
Metabolism	Carbohydrate metabolism	Galactose metabolism	ko00052	396	Cluster-23775.0,Cluster-28937.209723,Cluster-28937.17358,Cluster-21573.0,Cluster-4128.0,Cluster-28937.125984,Cluster-28937.17355,Cluster-28937.207952,Cluster-28937.77647,Cluster-12376.0,Cluster-23242.0,Cluster-28937.91919,Cluster-7842.0,Cluster-28937.160444,Cluster-28937.48320,Cluster-510.0,Cluster-28937.37823,Cluster-28937.116078,Cluster-28937.109615,Cluster-28937.192187,Cluster-28937.83806,Clus…
Metabolism	Carbohydrate metabolism	Glycolysis / Gluconeogenesis	ko00010	1294	Cluster-28937.67293,Cluster-28937.98712,Cluster-28937.114636,Cluster-28937.46253,Cluster-28937.20336,Cluster-28937.110928,Cluster-28937.145221,Cluster-28937.185378,Cluster-28937.131647,Cluster-37510.0,Cluster-28937.119830,Cluster-28937.105244,Cluster-28937.79859,Cluster-9853.0,Cluster-28937.109530,Cluster-11181.0,Cluster-28937.211573,Cluster-22633.0,Cluster-28937.86947,Cluster-28937.70901,Cluster…
Metabolism	Carbohydrate metabolism	Glyoxylate and dicarboxylate metabolism	ko00630	1348	Cluster-28937.119560,Cluster-28937.27614,Cluster-28937.169849,Cluster-28937.173059,Cluster-28937.119899,Cluster-28937.78092,Cluster-28937.106653,Cluster-34741.1,Cluster-28937.58162,Cluster-28937.158611,Cluster-28937.106574,Cluster-28937.193577,Cluster-3684.0,Cluster-28937.96396,Cluster-28937.170303,Cluster-13753.2,Cluster-28937.106893,Cluster-28937.106850,Cluster-28937.132369,Cluster-28937.34884,…
Metabolism	Carbohydrate metabolism	Inositol phosphate metabolism	ko00562	473	Cluster-28937.75436,Cluster-28937.139873,Cluster-28937.4850,Cluster-28937.17108,Cluster-28937.146151,Cluster-28937.150299,Cluster-28937.141210,Cluster-4885.0,Cluster-28937.103049,Cluster-5477.0,Cluster-28937.119772,Cluster-28937.113287,Cluster-28937.169654,Cluster-28937.172336,Cluster-28937.86453,Cluster-28937.65748,Cluster-28937.127354,Cluster-28937.136612,Cluster-28937.193239,Cluster-28937.1197…
Metabolism	Carbohydrate metabolism	Pentose and glucuronate interconversions	ko00040	486	Cluster-36002.0,Cluster-26989.0,Cluster-28937.120896,Cluster-28937.144535,Cluster-32577.0,Cluster-28937.77066,Cluster-28937.37931,Cluster-11668.0,Cluster-10456.0,Cluster-27366.0,Cluster-6363.0,Cluster-2200.0,Cluster-28937.221943,Cluster-27366.1,Cluster-28937.100097,Cluster-4473.1,Cluster-28937.193629,Cluster-28937.29773,Cluster-28937.96261,Cluster-28937.206075,Cluster-28937.1147,Cluster-28937.106…
Metabolism	Carbohydrate metabolism	Pentose phosphate pathway	ko00030	638	Cluster-28937.87672,Cluster-28937.126130,Cluster-28937.157719,Cluster-28937.79859,Cluster-28937.109530,Cluster-28937.167796,Cluster-28937.65016,Cluster-28937.205631,Cluster-28937.205692,Cluster-28937.161400,Cluster-27078.0,Cluster-28937.121961,Cluster-989.2,Cluster-28937.131647,Cluster-28937.185378,Cluster-28937.108758,Cluster-28937.130356,Cluster-28937.110928,Cluster-28937.72882,Cluster-28937.92…
Metabolism	Carbohydrate metabolism	Propanoate metabolism	ko00640	351	Cluster-1670.0,Cluster-28937.33123,Cluster-28937.176934,Cluster-28937.156221,Cluster-28937.35152,Cluster-28937.133541,Cluster-28937.101938,Cluster-28920.0,Cluster-28937.172427,Cluster-28937.168890,Cluster-28937.89120,Cluster-28937.45210,Cluster-28937.165742,Cluster-28937.89118,Cluster-28937.153222,Cluster-28937.4856,Cluster-28937.104992,Cluster-28937.92514,Cluster-28937.133784,Cluster-28937.74968…
Metabolism	Carbohydrate metabolism	Pyruvate metabolism	ko00620	842	Cluster-28937.60450,Cluster-28937.95473,Cluster-28937.95897,Cluster-28937.1147,Cluster-28937.106081,Cluster-28937.208406,Cluster-28937.24106,Cluster-28937.85960,Cluster-28937.74808,Cluster-28937.111864,Cluster-28937.40172,Cluster-28937.115848,Cluster-8537.0,Cluster-28937.176945,Cluster-28937.92484,Cluster-28937.144535,Cluster-28937.120896,Cluster-28937.164028,Cluster-28937.103120,Cluster-28937.77…
Metabolism	Carbohydrate metabolism	Starch and sucrose metabolism	ko00500	1224	Cluster-28937.102460,Cluster-28937.190236,Cluster-28937.2744,Cluster-28937.91833,Cluster-28937.34142,Cluster-28937.108452,Cluster-11833.0,Cluster-28937.64903,Cluster-28937.104273,Cluster-28937.55584,Cluster-28937.109420,Cluster-9083.1,Cluster-34826.1,Cluster-28937.214883,Cluster-28929.0,Cluster-28937.162859,Cluster-28937.126168,Cluster-28937.214408,Cluster-28937.168454,Cluster-28937.150368,Cluste…
Metabolism	Energy metabolism	Carbon fixation in photosynthetic organisms	ko00710	1274	Cluster-28937.173059,Cluster-28937.55340,Cluster-28937.220280,Cluster-28937.28139,Cluster-28937.123682,Cluster-34741.1,Cluster-28937.109624,Cluster-28937.117374,Cluster-28937.183,Cluster-28937.106653,Cluster-28937.55341,Cluster-28937.94322,Cluster-28937.106893,Cluster-28937.108464,Cluster-28937.86554,Cluster-28937.106574,Cluster-28937.96396,Cluster-28937.170303,Cluster-28937.119828,Cluster-28937.…
Metabolism	Energy metabolism	Nitrogen metabolism	ko00910	498	Cluster-33074.0,Cluster-4555.0,Cluster-28937.217613,Cluster-28937.69536,Cluster-28937.112784,Cluster-28937.165478,Cluster-28937.104472,Cluster-28937.114296,Cluster-28937.32441,Cluster-28937.56475,Cluster-28937.117162,Cluster-28937.175566,Cluster-28937.105696,Cluster-28937.82958,Cluster-28937.165968,Cluster-28937.100662,Cluster-28937.188362,Cluster-28937.109646,Cluster-28937.116661,Cluster-28937.1…
Metabolism	Energy metabolism	Oxidative phosphorylation	ko00190	1143	Cluster-27995.0,Cluster-28937.134377,Cluster-28937.184273,Cluster-28937.193131,Cluster-28937.124561,Cluster-16762.0,Cluster-28937.137551,Cluster-28937.48622,Cluster-28937.113859,Cluster-28937.117514,Cluster-28937.122572,Cluster-5450.0,Cluster-28937.172400,Cluster-28937.125836,Cluster-28937.113447,Cluster-28937.89230,Cluster-28937.127211,Cluster-6968.0,Cluster-28937.113069,Cluster-33362.0,Cluster-…
Metabolism	Energy metabolism	Photosynthesis	ko00195	758	Cluster-28937.217113,Cluster-28937.89698,Cluster-279.0,Cluster-28937.109252,Cluster-28937.107245,Cluster-28937.23303,Cluster-28937.48724,Cluster-28937.69711,Cluster-28937.152500,Cluster-28937.102808,Cluster-28937.48135,Cluster-28937.80324,Cluster-28937.64113,Cluster-28937.106349,Cluster-28937.166342,Cluster-28937.108781,Cluster-28937.167068,Cluster-28937.95905,Cluster-28937.109750,Cluster-28937.1…
Metabolism	Energy metabolism	Photosynthesis - antenna proteins	ko00196	967	Cluster-28937.118075,Cluster-28937.103693,Cluster-28937.135844,Cluster-28937.164362,Cluster-28937.109355,Cluster-28937.104929,Cluster-28937.90133,Cluster-28357.0,Cluster-28937.107784,Cluster-28937.106061,Cluster-28937.97668,Cluster-28937.121798,Cluster-28937.108129,Cluster-28937.111455,Cluster-28937.130429,Cluster-28937.106952,Cluster-28937.165231,Cluster-28937.103536,Cluster-28937.107464,Cluster…
Metabolism	Energy metabolism	Sulfur metabolism	ko00920	237	Cluster-28937.124603,Cluster-28937.106976,Cluster-28937.165339,Cluster-28937.165344,Cluster-28937.143094,Cluster-28937.165347,Cluster-28937.80558,Cluster-28937.75739,Cluster-28937.165341,Cluster-28937.120725,Cluster-19907.0,Cluster-28937.77886,Cluster-28937.88131,Cluster-21453.0,Cluster-28937.100292,Cluster-28937.165342,Cluster-28937.120729,Cluster-28937.41275,Cluster-28937.211516,Cluster-10077.0…
Metabolism	Glycan biosynthesis and metabolism	Glycosaminoglycan degradation	ko00531	206	Cluster-28937.72045,Cluster-28937.116291,Cluster-26616.0,Cluster-28937.191996,Cluster-28937.201228,Cluster-28937.64739,Cluster-28937.162874,Cluster-28937.82878,Cluster-20585.0,Cluster-28937.116290,Cluster-26619.0,Cluster-28937.59910,Cluster-27383.0,Cluster-28937.165766,Cluster-28937.86458,Cluster-28937.62902,Cluster-28937.57460,Cluster-28937.62580,Cluster-28937.139439,Cluster-28937.149265,Cluster…
Metabolism	Glycan biosynthesis and metabolism	Glycosphingolipid biosynthesis - ganglio series	ko00604	68	Cluster-28937.160488,Cluster-28937.72045,Cluster-28937.64739,Cluster-28937.59911,Cluster-28937.162874,Cluster-28937.82878,Cluster-28937.67181,Cluster-28937.57460,Cluster-28937.59910,Cluster-28937.101433,Cluster-28937.139439,Cluster-28937.101432,Cluster-28937.75906,Cluster-28937.149337,Cluster-28937.74235,Cluster-28937.122288,Cluster-28937.146598,Cluster-28937.146599,Cluster-28937.128832,Cluster-2…
Metabolism	Glycan biosynthesis and metabolism	Glycosphingolipid biosynthesis - globo series	ko00603	88	Cluster-28937.141197,Cluster-28937.162875,Cluster-29149.0,Cluster-28937.93173,Cluster-28937.38011,Cluster-28937.67366,Cluster-28937.127544,Cluster-28937.189717,Cluster-28937.145814,Cluster-28937.131352,Cluster-28937.160489,Cluster-28937.202777,Cluster-28937.102263,Cluster-28937.162873,Cluster-28937.93172,Cluster-36441.0,Cluster-28937.121803,Cluster-19125.0,Cluster-25156.0,Cluster-28937.59912,Clus…
Metabolism	Glycan biosynthesis and metabolism	Glycosylphosphatidylinositol(GPI)-anchor biosynthesis	ko00563	244	Cluster-28937.51830,Cluster-28937.120505,Cluster-28937.17454,Cluster-28937.39655,Cluster-28937.63962,Cluster-28937.167133,Cluster-28937.25589,Cluster-28937.32806,Cluster-28937.85680,Cluster-28937.98708,Cluster-28937.181169,Cluster-28937.182583,Cluster-28937.29381,Cluster-28937.85388,Cluster-28937.57959,Cluster-28937.86638,Cluster-28937.8047,Cluster-28937.190995,Cluster-28937.178549,Cluster-28937.…
Metabolism	Glycan biosynthesis and metabolism	N-Glycan biosynthesis	ko00510	352	Cluster-28937.7365,Cluster-28937.188443,Cluster-28937.188539,Cluster-28937.217213,Cluster-28937.92749,Cluster-28937.53479,Cluster-28937.137153,Cluster-28937.54430,Cluster-28937.58270,Cluster-28937.64652,Cluster-35046.0,Cluster-28937.26417,Cluster-28937.66653,Cluster-28937.63551,Cluster-28937.167295,Cluster-28937.132635,Cluster-28937.126672,Cluster-28937.219128,Cluster-28937.57216,Cluster-28937.66…
Metabolism	Glycan biosynthesis and metabolism	Other glycan degradation	ko00511	214	Cluster-28937.87269,Cluster-28937.217054,Cluster-28937.166334,Cluster-28937.54026,Cluster-28937.146599,Cluster-28937.88008,Cluster-28937.128832,Cluster-28937.205070,Cluster-28937.70841,Cluster-28937.66344,Cluster-28937.94443,Cluster-28937.39345,Cluster-28937.74766,Cluster-28937.57087,Cluster-28937.82874,Cluster-28937.88563,Cluster-28937.160363,Cluster-28937.31589,Cluster-28937.30379,Cluster-28937…
Metabolism	Glycan biosynthesis and metabolism	Other types of O-glycan biosynthesis	ko00514	41	Cluster-28937.116144,Cluster-16044.0,Cluster-28937.43439,Cluster-28937.69028,Cluster-28937.28543,Cluster-28937.146675,Cluster-28937.110294,Cluster-28937.196018,Cluster-28937.126409,Cluster-28937.211662,Cluster-28937.30653,Cluster-12393.0,Cluster-28937.171699,Cluster-28937.195998,Cluster-28937.196004,Cluster-28937.28676,Cluster-28937.168430,Cluster-28937.196005,Cluster-28937.196009,Cluster-28937.1…
Metabolism	Lipid metabolism	Arachidonic acid metabolism	ko00590	156	Cluster-28937.31781,Cluster-28937.3999,Cluster-28937.100195,Cluster-28937.128383,Cluster-28937.29251,Cluster-28937.29253,Cluster-28937.97743,Cluster-28937.97742,Cluster-28937.120905,Cluster-496.0,Cluster-28937.91105,Cluster-28937.190338,Cluster-28937.77736,Cluster-28937.155769,Cluster-26331.0,Cluster-28937.22620,Cluster-28937.191930,Cluster-28937.86794,Cluster-28937.142878,Cluster-28937.21539,Clu…
Metabolism	Lipid metabolism	Biosynthesis of unsaturated fatty acids	ko01040	448	Cluster-28937.97760,Cluster-28937.86283,Cluster-28937.89700,Cluster-28937.128790,Cluster-28937.88600,Cluster-28937.32654,Cluster-28937.156541,Cluster-28937.62388,Cluster-28937.102103,Cluster-28937.68600,Cluster-28937.61864,Cluster-28937.83320,Cluster-28937.88114,Cluster-28206.0,Cluster-28937.49116,Cluster-28937.24177,Cluster-28937.171199,Cluster-7966.0,Cluster-28937.156568,Cluster-28937.171837,Cl…
Metabolism	Lipid metabolism	Cutin, suberine and wax biosynthesis	ko00073	65	Cluster-28937.17559,Cluster-28937.113139,Cluster-28937.178017,Cluster-28937.24210,Cluster-28937.129111,Cluster-28937.125621,Cluster-28937.79849,Cluster-28937.200845,Cluster-28937.14813,Cluster-28937.123913,Cluster-23097.0,Cluster-28937.103286,Cluster-28937.13466,Cluster-28937.57551,Cluster-28937.132752,Cluster-32677.0,Cluster-28937.82564,Cluster-6779.2,Cluster-28937.24642,Cluster-28937.104128,Clu…
Metabolism	Lipid metabolism	Ether lipid metabolism	ko00565	228	Cluster-28937.149742,Cluster-28937.138136,Cluster-28937.1641,Cluster-28937.98026,Cluster-28937.29451,Cluster-28937.168098,Cluster-28937.207506,Cluster-28937.183922,Cluster-28937.206929,Cluster-28937.196046,Cluster-28937.168097,Cluster-28937.168652,Cluster-28937.133664,Cluster-28937.214013,Cluster-28937.87167,Cluster-28937.149741,Cluster-28937.101826,Cluster-28937.66200,Cluster-37062.0,Cluster-289…
Metabolism	Lipid metabolism	Fatty acid biosynthesis	ko00061	376	Cluster-28937.108289,Cluster-28937.74301,Cluster-28937.103456,Cluster-28937.112171,Cluster-28937.43316,Cluster-8793.0,Cluster-28937.56803,Cluster-28937.140754,Cluster-28937.119334,Cluster-28937.35327,Cluster-28937.152702,Cluster-28937.11992,Cluster-28937.171315,Cluster-28937.10629,Cluster-29991.0,Cluster-9308.0,Cluster-28937.106614,Cluster-28937.88290,Cluster-28937.101038,Cluster-28937.32305,Clus…
Metabolism	Lipid metabolism	Fatty acid degradation	ko00071	476	Cluster-28937.74751,Cluster-28937.128589,Cluster-1012.0,Cluster-28937.139506,Cluster-28937.64861,Cluster-28937.21328,Cluster-28937.110400,Cluster-28937.171192,Cluster-20962.0,Cluster-28937.89626,Cluster-35776.0,Cluster-28937.167669,Cluster-28937.171197,Cluster-28937.171193,Cluster-29892.0,Cluster-28937.106617,Cluster-28937.144062,Cluster-28937.100203,Cluster-28937.119336,Cluster-28937.213901,Clus…
Metabolism	Lipid metabolism	Fatty acid elongation	ko00062	170	Cluster-28937.159544,Cluster-28937.145034,Cluster-28937.40986,Cluster-28937.33581,Cluster-28937.145031,Cluster-28937.89173,Cluster-3775.0,Cluster-21413.0,Cluster-28937.120444,Cluster-28937.11485,Cluster-28937.117011,Cluster-28937.107650,Cluster-23428.0,Cluster-18282.0,Cluster-24155.0,Cluster-28937.79956,Cluster-28937.40356,Cluster-28937.156573,Cluster-11496.0,Cluster-28937.132816,Cluster-28937.70…
Metabolism	Lipid metabolism	Glycerolipid metabolism	ko00561	556	Cluster-28937.123171,Cluster-28937.60443,Cluster-21669.0,Cluster-28937.123174,Cluster-28937.100199,Cluster-33889.0,Cluster-28937.80073,Cluster-28937.40088,Cluster-28937.219524,Cluster-28937.117385,Cluster-28937.156322,Cluster-28937.215785,Cluster-28937.96491,Cluster-28937.173951,Cluster-28937.94313,Cluster-28937.207111,Cluster-28937.70865,Cluster-28937.82021,Cluster-28937.106836,Cluster-28937.950…
Metabolism	Lipid metabolism	Glycerophospholipid metabolism	ko00564	780	Cluster-2704.0,Cluster-28937.60711,Cluster-28937.80073,Cluster-28937.40088,Cluster-28937.66200,Cluster-28937.97170,Cluster-28937.20999,Cluster-28937.99162,Cluster-30604.1,Cluster-28937.156322,Cluster-28937.168098,Cluster-28937.123378,Cluster-28937.94917,Cluster-28937.173951,Cluster-28937.138136,Cluster-28937.149742,Cluster-28937.174788,Cluster-28937.118602,Cluster-28937.79539,Cluster-28937.168097…
Metabolism	Lipid metabolism	Linoleic acid metabolism	ko00591	76	Cluster-28937.133664,Cluster-28937.169311,Cluster-28937.117257,Cluster-28937.186388,Cluster-28937.155769,Cluster-28937.166909,Cluster-28937.112200,Cluster-28937.114224,Cluster-28937.40688,Cluster-28937.112290,Cluster-26558.0,Cluster-28937.22080,Cluster-28937.105996,Cluster-28937.141175,Cluster-28937.36991,Cluster-28937.192,Cluster-28937.102130,Cluster-28937.55036,Cluster-28937.85084,Cluster-37268…
Metabolism	Lipid metabolism	Sphingolipid metabolism	ko00600	310	Cluster-28937.54034,Cluster-28937.160363,Cluster-28937.174470,Cluster-28937.169730,Cluster-28937.30379,Cluster-28937.54039,Cluster-28937.93862,Cluster-4380.0,Cluster-28937.99056,Cluster-28937.155985,Cluster-28937.91389,Cluster-28937.132421,Cluster-32311.1,Cluster-28937.54036,Cluster-28937.202413,Cluster-28937.84273,Cluster-28937.56885,Cluster-28937.166334,Cluster-28937.217054,Cluster-28937.143813…
Metabolism	Lipid metabolism	Steroid biosynthesis	ko00100	326	Cluster-28937.48212,Cluster-28937.149271,Cluster-28937.11377,Cluster-28937.82173,Cluster-28937.193529,Cluster-28937.4902,Cluster-28937.105542,Cluster-28937.85915,Cluster-28937.57949,Cluster-28937.113383,Cluster-28937.217333,Cluster-11652.0,Cluster-26720.0,Cluster-28937.167483,Cluster-3809.0,Cluster-28937.13408,Cluster-2131.0,Cluster-28937.176379,Cluster-28937.99638,Cluster-28937.169189,Cluster-28…
Metabolism	Lipid metabolism	Synthesis and degradation of ketone bodies	ko00072	66	Cluster-28937.107910,Cluster-28937.101223,Cluster-28937.147178,Cluster-28937.193578,Cluster-28937.108876,Cluster-28937.103874,Cluster-28937.55932,Cluster-28937.137988,Cluster-28937.71105,Cluster-28937.54058,Cluster-28937.106276,Cluster-28937.86401,Cluster-28937.108874,Cluster-28937.101109,Cluster-28937.113367,Cluster-28753.0,Cluster-28937.137986,Cluster-28937.146489,Cluster-28937.113193,Cluster-2…
Metabolism	Lipid metabolism	alpha-Linolenic acid metabolism	ko00592	313	Cluster-28937.171192,Cluster-28937.45725,Cluster-28937.143920,Cluster-28937.52468,Cluster-28937.122115,Cluster-28937.171193,Cluster-28937.171197,Cluster-28937.167669,Cluster-28937.104330,Cluster-35776.0,Cluster-28937.87979,Cluster-28937.144062,Cluster-28937.169312,Cluster-28937.171194,Cluster-28937.182743,Cluster-28937.141186,Cluster-28937.102132,Cluster-18127.0,Cluster-28937.100442,Cluster-12150…
Metabolism	Metabolism of cofactors and vitamins	Biotin metabolism	ko00780	151	Cluster-28937.101037,Cluster-28937.108610,Cluster-26738.1,Cluster-28937.43899,Cluster-28937.6100,Cluster-28937.152709,Cluster-28937.21761,Cluster-28937.95719,Cluster-29211.0,Cluster-28937.219565,Cluster-24310.0,Cluster-28937.209963,Cluster-28937.21759,Cluster-28937.142487,Cluster-28937.5047,Cluster-28937.53137,Cluster-28937.103897,Cluster-28937.65781,Cluster-28937.173124,Cluster-28937.57703,Clust…
Metabolism	Metabolism of cofactors and vitamins	Folate biosynthesis	ko00790	119	Cluster-28937.127386,Cluster-28937.174043,Cluster-28937.191472,Cluster-28937.158277,Cluster-28937.140924,Cluster-28937.89214,Cluster-28937.121886,Cluster-28937.210324,Cluster-28937.86009,Cluster-28937.90086,Cluster-28937.124743,Cluster-28937.20634,Cluster-28937.90208,Cluster-15879.0,Cluster-28937.187942,Cluster-28937.171901,Cluster-28937.20633,Cluster-28937.140079,Cluster-28937.209295,Cluster-289…
Metabolism	Metabolism of cofactors and vitamins	Lipoic acid metabolism	ko00785	64	Cluster-5777.0,Cluster-36514.0,Cluster-28937.127488,Cluster-28937.191656,Cluster-28937.127486,Cluster-28937.358,Cluster-28937.191654,Cluster-28937.30317,Cluster-28937.191652,Cluster-28937.191655,Cluster-4955.0,Cluster-28937.210364,Cluster-28937.94045,Cluster-28937.219594,Cluster-28937.17152,Cluster-28937.146300,Cluster-28937.109737,Cluster-28937.146309,Cluster-28937.127485,Cluster-28937.94046,Clu…
Metabolism	Metabolism of cofactors and vitamins	Nicotinate and nicotinamide metabolism	ko00760	185	Cluster-8030.0,Cluster-28937.197281,Cluster-28937.44827,Cluster-28937.51516,Cluster-28937.118002,Cluster-28937.118001,Cluster-28937.51517,Cluster-28937.195206,Cluster-28937.9618,Cluster-28937.51515,Cluster-28937.71286,Cluster-28937.128782,Cluster-28937.153106,Cluster-28937.8517,Cluster-9442.0,Cluster-28937.73489,Cluster-28937.114383,Cluster-28937.118007,Cluster-28937.128127,Cluster-28937.128781,C…
Metabolism	Metabolism of cofactors and vitamins	One carbon pool by folate	ko00670	212	Cluster-28937.118391,Cluster-28937.83017,Cluster-28937.95272,Cluster-28937.131937,Cluster-28937.190718,Cluster-28937.27968,Cluster-8568.1,Cluster-28937.85604,Cluster-28937.36860,Cluster-28937.189846,Cluster-28937.153838,Cluster-28937.144138,Cluster-28937.70963,Cluster-28937.34384,Cluster-28937.73204,Cluster-4549.0,Cluster-28937.171095,Cluster-28937.24330,Cluster-28937.134053,Cluster-28937.33267,C…
Metabolism	Metabolism of cofactors and vitamins	Pantothenate and CoA biosynthesis	ko00770	216	Cluster-28937.20708,Cluster-4275.1,Cluster-28937.98078,Cluster-28937.121845,Cluster-28937.30293,Cluster-8128.0,Cluster-28937.55895,Cluster-28937.75499,Cluster-28937.138262,Cluster-28937.76367,Cluster-28937.82367,Cluster-28937.82760,Cluster-28937.16777,Cluster-28937.121846,Cluster-28937.77759,Cluster-28937.68546,Cluster-28937.118652,Cluster-28937.168394,Cluster-28937.153882,Cluster-28937.187302,Cl…
Metabolism	Metabolism of cofactors and vitamins	Porphyrin and chlorophyll metabolism	ko00860	343	Cluster-281.0,Cluster-28937.122209,Cluster-28937.64601,Cluster-28937.93595,Cluster-10242.0,Cluster-28937.75507,Cluster-28937.184921,Cluster-28937.134381,Cluster-28937.145918,Cluster-28937.200840,Cluster-28937.114699,Cluster-28937.75638,Cluster-28937.161589,Cluster-28937.212221,Cluster-3057.0,Cluster-28937.102637,Cluster-28937.85190,Cluster-28937.166186,Cluster-28937.101045,Cluster-28937.60194,Clu…
Metabolism	Metabolism of cofactors and vitamins	Riboflavin metabolism	ko00740	67	Cluster-2729.0,Cluster-28937.109210,Cluster-28937.156624,Cluster-28937.140582,Cluster-28937.213483,Cluster-28937.37241,Cluster-28937.134256,Cluster-28937.162641,Cluster-28937.150249,Cluster-28937.109367,Cluster-28937.37240,Cluster-28937.2271,Cluster-28937.106903,Cluster-28937.45400,Cluster-28937.33676,Cluster-28937.145712,Cluster-28937.138732,Cluster-28937.190762,Cluster-28937.2272,Cluster-28937.…
Metabolism	Metabolism of cofactors and vitamins	Thiamine metabolism	ko00730	89	Cluster-28937.148709,Cluster-28937.18981,Cluster-28937.220062,Cluster-28937.197438,Cluster-28937.115764,Cluster-28937.199347,Cluster-586.0,Cluster-28937.106258,Cluster-28937.182301,Cluster-28937.160608,Cluster-28937.64705,Cluster-28937.97079,Cluster-28937.147745,Cluster-28937.187565,Cluster-28937.67988,Cluster-28937.219670,Cluster-28937.141496,Cluster-28937.41224,Cluster-28937.148706,Cluster-2587…
Metabolism	Metabolism of cofactors and vitamins	Ubiquinone and other terpenoid-quinone biosynthesis	ko00130	322	Cluster-28937.124197,Cluster-30338.0,Cluster-28937.139857,Cluster-28937.87564,Cluster-28937.90524,Cluster-28937.128608,Cluster-28937.116105,Cluster-37170.0,Cluster-28937.86411,Cluster-28937.153301,Cluster-28937.120037,Cluster-28937.36294,Cluster-28937.109544,Cluster-28937.159823,Cluster-28937.209343,Cluster-28937.163095,Cluster-28937.215427,Cluster-28937.183595,Cluster-20433.0,Cluster-28937.10644…
Metabolism	Metabolism of cofactors and vitamins	Vitamin B6 metabolism	ko00750	91	Cluster-28937.117643,Cluster-28937.121628,Cluster-28937.128760,Cluster-28937.154541,Cluster-5741.0,Cluster-28937.123402,Cluster-28937.11884,Cluster-28937.97345,Cluster-23525.0,Cluster-36536.0,Cluster-28937.173397,Cluster-11620.0,Cluster-20007.0,Cluster-28937.64029,Cluster-28937.84570,Cluster-28937.121041,Cluster-28937.169400,Cluster-28937.191812,Cluster-17854.0,Cluster-28937.188855,Cluster-9711.0…
Metabolism	Metabolism of other amino acids	Cyanoamino acid metabolism	ko00460	356	Cluster-28937.2159,Cluster-28937.186079,Cluster-28937.163597,Cluster-28937.65732,Cluster-28937.32117,Cluster-28937.96746,Cluster-28937.25284,Cluster-28937.151519,Cluster-28937.79961,Cluster-28937.101710,Cluster-28937.176476,Cluster-28937.103604,Cluster-25161.0,Cluster-28937.166036,Cluster-28937.188707,Cluster-28937.79671,Cluster-28937.163594,Cluster-28937.51836,Cluster-28937.177368,Cluster-28937.…
Metabolism	Metabolism of other amino acids	Glutathione metabolism	ko00480	635	Cluster-28937.103115,Cluster-28937.82448,Cluster-706.3,Cluster-28937.90876,Cluster-28937.99839,Cluster-28937.142808,Cluster-28937.134448,Cluster-28937.101605,Cluster-28937.96951,Cluster-28937.173759,Cluster-28937.222575,Cluster-28937.52707,Cluster-28937.85222,Cluster-28937.167796,Cluster-28937.75922,Cluster-28937.149238,Cluster-28937.156940,Cluster-28937.87672,Cluster-28937.154418,Cluster-9985.0,…
Metabolism	Metabolism of other amino acids	Selenocompound metabolism	ko00450	202	Cluster-28937.137200,Cluster-28937.120176,Cluster-28937.118335,Cluster-28937.11860,Cluster-17610.0,Cluster-28937.164789,Cluster-28937.145832,Cluster-28937.181899,Cluster-28937.191901,Cluster-10188.1,Cluster-28937.111186,Cluster-28937.218214,Cluster-28937.158898,Cluster-28937.101755,Cluster-28937.77048,Cluster-34756.0,Cluster-28937.145883,Cluster-28937.156013,Cluster-28937.186933,Cluster-28937.103…
Metabolism	Metabolism of other amino acids	Taurine and hypotaurine metabolism	ko00430	72	Cluster-912.1,Cluster-35113.0,Cluster-28937.100093,Cluster-29751.1,Cluster-28937.177369,Cluster-28937.62172,Cluster-34585.0,Cluster-28937.36339,Cluster-28937.40690,Cluster-28937.30783,Cluster-28937.102266,Cluster-28937.177368,Cluster-28937.55289,Cluster-28937.102265,Cluster-28937.63654,Cluster-28937.62173,Cluster-28937.73155,Cluster-28237.0,Cluster-28937.188707,Cluster-28937.79671,Cluster-28937.1…
Metabolism	Metabolism of other amino acids	beta-Alanine metabolism	ko00410	501	Cluster-28937.168889,Cluster-28937.113287,Cluster-28937.76461,Cluster-28937.168791,Cluster-28937.71015,Cluster-28937.139873,Cluster-28937.50087,Cluster-32071.0,Cluster-28937.156222,Cluster-28937.47111,Cluster-28937.133524,Cluster-164.0,Cluster-28937.149427,Cluster-28937.52876,Cluster-28937.50102,Cluster-28937.95050,Cluster-14071.0,Cluster-28937.125523,Cluster-28937.197884,Cluster-28937.52873,Clus…
Metabolism	Metabolism of terpenoids and polyketides	Brassinosteroid biosynthesis	ko00905	79	Cluster-28937.43355,Cluster-28937.173062,Cluster-11081.0,Cluster-28937.55401,Cluster-28937.40745,Cluster-28937.84113,Cluster-28937.47189,Cluster-28937.162658,Cluster-28937.189636,Cluster-28937.136785,Cluster-28937.81054,Cluster-28937.46261,Cluster-28937.206758,Cluster-28937.47188,Cluster-28937.68445,Cluster-28937.165023,Cluster-28937.136892,Cluster-28937.162656,Cluster-28937.101593,Cluster-28937.…
Metabolism	Metabolism of terpenoids and polyketides	Carotenoid biosynthesis	ko00906	491	Cluster-28937.145090,Cluster-27881.0,Cluster-18912.0,Cluster-28937.82698,Cluster-28937.123204,Cluster-28937.23480,Cluster-11289.1,Cluster-28937.104751,Cluster-28937.88197,Cluster-28937.50617,Cluster-28937.110926,Cluster-28937.72223,Cluster-28937.115492,Cluster-28937.28392,Cluster-459.0,Cluster-28937.91634,Cluster-28937.15467,Cluster-28937.113316,Cluster-28937.164678,Cluster-28937.91486,Cluster-28…
Metabolism	Metabolism of terpenoids and polyketides	Diterpenoid biosynthesis	ko00904	132	Cluster-28937.6578,Cluster-28937.164674,Cluster-28937.116287,Cluster-28937.209861,Cluster-28937.79356,Cluster-17760.2,Cluster-28937.63304,Cluster-28937.79360,Cluster-28937.19492,Cluster-28937.30947,Cluster-28937.15111,Cluster-28937.62952,Cluster-28937.199212,Cluster-28937.217105,Cluster-28937.213928,Cluster-28937.211481,Cluster-17760.0,Cluster-28937.71612,Cluster-28937.45797,Cluster-28937.728,Clu…
Metabolism	Metabolism of terpenoids and polyketides	Limonene and pinene degradation	ko00903	171	Cluster-28937.106081,Cluster-32071.1,Cluster-28937.221945,Cluster-28937.24106,Cluster-28937.9723,Cluster-28937.82021,Cluster-28937.206075,Cluster-28937.108597,Cluster-28937.1147,Cluster-28937.40504,Cluster-28937.215785,Cluster-28937.100200,Cluster-28937.221943,Cluster-28937.100199,Cluster-28937.144535,Cluster-28937.120896,Cluster-28937.77066,Cluster-28937.131808,Cluster-28937.128061,Cluster-28937…
Metabolism	Metabolism of terpenoids and polyketides	Monoterpenoid biosynthesis	ko00902	93	Cluster-28937.53311,Cluster-28937.94260,Cluster-28937.160504,Cluster-28937.189842,Cluster-28937.191166,Cluster-28937.201629,Cluster-28937.115558,Cluster-36404.1,Cluster-28937.104731,Cluster-28937.78192,Cluster-28937.91978,Cluster-28937.150684,Cluster-28937.91977,Cluster-28937.193096,Cluster-28937.87809,Cluster-28937.189690,Cluster-28937.160503,Cluster-28937.107094,Cluster-28937.90924,Cluster-2893…
Metabolism	Metabolism of terpenoids and polyketides	Sesquiterpenoid and triterpenoid biosynthesis	ko00909	186	Cluster-28937.95945,Cluster-28937.72876,Cluster-28937.95950,Cluster-28937.145168,Cluster-7453.2,Cluster-28937.113383,Cluster-28937.83358,Cluster-28937.156268,Cluster-28937.106238,Cluster-28937.82663,Cluster-3433.0,Cluster-7453.3,Cluster-28937.82661,Cluster-2131.0,Cluster-28937.176379,Cluster-28937.104908,Cluster-28937.126459,Cluster-28937.48212,Cluster-28937.111816,Cluster-28937.156269,Cluster-28…
Metabolism	Metabolism of terpenoids and polyketides	Terpenoid backbone biosynthesis	ko00900	594	Cluster-28937.2354,Cluster-28937.54200,Cluster-28937.84816,Cluster-28937.136523,Cluster-28937.106275,Cluster-28937.71691,Cluster-28937.62201,Cluster-28937.214104,Cluster-28937.160506,Cluster-28937.164589,Cluster-28937.184709,Cluster-28937.53312,Cluster-28937.103380,Cluster-28937.112698,Cluster-28937.123152,Cluster-28937.115537,Cluster-28937.114314,Cluster-28937.12403,Cluster-28937.206260,Cluster-…
Metabolism	Metabolism of terpenoids and polyketides	Zeatin biosynthesis	ko00908	229	Cluster-28937.2566,Cluster-33628.3,Cluster-28937.205440,Cluster-28937.158296,Cluster-28937.216040,Cluster-13167.0,Cluster-3918.0,Cluster-28937.64901,Cluster-28937.105244,Cluster-28937.3570,Cluster-9853.0,Cluster-28937.191031,Cluster-28937.61092,Cluster-32395.0,Cluster-28937.24005,Cluster-28937.100202,Cluster-28937.24105,Cluster-28937.158145,Cluster-28937.64900,Cluster-5047.0,Cluster-28937.114636,…
Metabolism	Nucleotide metabolism	Purine metabolism	ko00230	1250	Cluster-28937.144683,Cluster-28937.191495,Cluster-5167.1,Cluster-28937.108377,Cluster-28937.100336,Cluster-28937.203520,Cluster-28937.17615,Cluster-28937.136407,Cluster-28937.108697,Cluster-28937.29461,Cluster-28937.119646,Cluster-26226.0,Cluster-28937.148164,Cluster-28937.967,Cluster-28937.66901,Cluster-28937.140517,Cluster-28937.123497,Cluster-28937.90247,Cluster-28937.112651,Cluster-28937.7154…
Metabolism	Nucleotide metabolism	Pyrimidine metabolism	ko00240	727	Cluster-28937.177105,Cluster-28937.213400,Cluster-28937.9844,Cluster-28937.177101,Cluster-4268.0,Cluster-28937.204910,Cluster-28937.64878,Cluster-28937.153743,Cluster-28937.53511,Cluster-28937.176736,Cluster-28937.153478,Cluster-24240.0,Cluster-10992.0,Cluster-32870.0,Cluster-4696.0,Cluster-1046.0,Cluster-28937.42174,Cluster-28937.164258,Cluster-28937.14161,Cluster-28937.79527,Cluster-28937.20982…
Metabolism	Overview	2-Oxocarboxylic acid metabolism	ko01210	392	Cluster-5368.2,Cluster-24127.0,Cluster-28937.60449,Cluster-28937.113202,Cluster-35202.0,Cluster-11162.0,Cluster-28937.168973,Cluster-28937.60448,Cluster-28937.197703,Cluster-8128.0,Cluster-25734.0,Cluster-28937.170690,Cluster-20553.0,Cluster-25734.2,Cluster-11493.0,Cluster-28937.61153,Cluster-28937.201086,Cluster-28937.168394,Cluster-28937.118652,Cluster-28937.106278,Cluster-28937.168963,Cluster-…
Metabolism	Overview	Biosynthesis of amino acids	ko01230	2213	Cluster-28937.3828,Cluster-28937.172496,Cluster-15823.0,Cluster-28937.96850,Cluster-28937.111563,Cluster-28937.83275,Cluster-28937.93930,Cluster-20146.0,Cluster-3192.0,Cluster-28937.217875,Cluster-28937.164393,Cluster-28937.215361,Cluster-28937.140341,Cluster-28937.167122,Cluster-28937.50856,Cluster-28937.106640,Cluster-28937.125035,Cluster-28937.102622,Cluster-28937.121744,Cluster-28937.52470,Cl…
Metabolism	Overview	Carbon metabolism	ko01200	3241	Cluster-28937.172400,Cluster-11211.0,Cluster-28937.119823,Cluster-28937.183850,Cluster-28937.132383,Cluster-28937.89608,Cluster-28937.59604,Cluster-28937.72596,Cluster-28937.37317,Cluster-28937.58538,Cluster-15846.0,Cluster-28937.12636,Cluster-28937.119692,Cluster-28937.165892,Cluster-28937.125169,Cluster-8438.0,Cluster-28937.104794,Cluster-28937.58035,Cluster-28937.77886,Cluster-28937.130589,Clu…
Metabolism	Overview	Degradation of aromatic compounds	ko01220	116	Cluster-27073.0,Cluster-28937.136655,Cluster-9476.0,Cluster-1531.0,Cluster-2544.1,Cluster-28937.153587,Cluster-28937.75018,Cluster-14586.0,Cluster-913.0,Cluster-24459.0,Cluster-10409.0,Cluster-28937.102848,Cluster-28937.115589,Cluster-28937.198435,Cluster-28937.181883,Cluster-28720.0,Cluster-29977.1,Cluster-28937.102849,Cluster-27798.0,Cluster-34325.0,Cluster-2544.0,Cluster-12693.0,Cluster-28937.…
Metabolism	Overview	Fatty acid metabolism	ko01212	817	Cluster-28937.148367,Cluster-28937.56768,Cluster-33043.0,Cluster-28937.128795,Cluster-28937.64936,Cluster-28937.779,Cluster-32566.0,Cluster-28937.126609,Cluster-28937.142483,Cluster-28937.105075,Cluster-25932.0,Cluster-36401.0,Cluster-28937.107557,Cluster-28937.133785,Cluster-28937.102973,Cluster-28937.211212,Cluster-28937.162525,Cluster-11496.0,Cluster-28937.88104,Cluster-28937.23385,Cluster-289…
Organismal Systems	Environmental adaptation	Circadian rhythm - plant	ko04712	294	Cluster-28937.135796,Cluster-28937.197651,Cluster-28937.55315,Cluster-28937.124445,Cluster-28937.55311,Cluster-28937.84797,Cluster-28937.52965,Cluster-28937.108406,Cluster-28937.137569,Cluster-28937.122303,Cluster-28937.112128,Cluster-28937.111376,Cluster-28937.85625,Cluster-28937.61578,Cluster-28937.118324,Cluster-28937.104678,Cluster-28937.105271,Cluster-28937.139517,Cluster-28937.113094,Cluste…
Organismal Systems	Environmental adaptation	Plant-pathogen interaction	ko04626	1478	Cluster-28937.18537,Cluster-28937.214300,Cluster-28937.30954,Cluster-28937.11486,Cluster-28937.95644,Cluster-5910.0,Cluster-9328.0,Cluster-12165.0,Cluster-20863.0,Cluster-28937.95796,Cluster-28937.32992,Cluster-28937.73938,Cluster-28937.69049,Cluster-28937.108237,Cluster-28937.17116,Cluster-1832.1,Cluster-28937.102801,Cluster-28937.28270,Cluster-28937.128676,Cluster-28937.186717,Cluster-29721.0,C…
