# Supplementary material for: Transcriptome analysis revealed the role of moderate exogenous methyl jasmonate treatments in enhancing the metabolic pathway of L-borneol in the Blumea balsamifera
Source: Front Plant Sci. 2024 Jun 26;15:1391042. doi: 10.3389/fpls.2024.1391042 (PMC11234090; doi:10.3389/fpls.2024.1391042)
Supplement: Supplementary file 5 [file DataSheet_1.zip]

Archive with 1 entries (1 files):
- S3 GO_classification.xls
