# Supplementary material for: Transcriptome analysis revealed the role of moderate exogenous methyl jasmonate treatments in enhancing the metabolic pathway of L-borneol in the Blumea balsamifera
Source: Front Plant Sci. 2024 Jun 26;15:1391042. doi: 10.3389/fpls.2024.1391042 (PMC11234090; doi:10.3389/fpls.2024.1391042)
Supplement: Supplementary file 5 [file DataSheet_1.zip › S3 GO_classification.xls]

GO ID (Lev1)	GO Term (Lev1)	GO ID (Lev2)	GO Term (Lev2)	GO ID (Lev3)	GO Term (Lev3)	GO ID (Lev4)	GO Term (Lev4)	Gene Number	Gene List
GO:0005575	Cellular Component	GO:0031012	extracellular matrix	GO:0005578	proteinaceous extracellular matrix	GO:0043205	fibril	3	Cluster-2021.0,Cluster-28937.44635,Cluster-18136.0
GO:0005575	Cellular Component	GO:0031012	extracellular matrix	GO:0044420	extracellular matrix component	GO:0043205	fibril	3	Cluster-2021.0,Cluster-28937.44635,Cluster-18136.0
GO:0005575	Cellular Component	GO:0043226	organelle	GO:0043228	non-membrane-bounded organelle	GO:0043232	intracellular non-membrane-bounded organelle	11167	Cluster-14197.0,Cluster-28937.172020,Cluster-28937.203514,Cluster-12181.0,Cluster-2560.0,Cluster-19696.0,Cluster-25402.0,Cluster-28937.68998,Cluster-28937.88248,Cluster-28937.101525,Cluster-20488.0,Cluster-28937.215857,Cluster-28937.59842,Cluster-28937.73861,Cluster-28937.91433,Cluster-28937.139067,Cluster-28937.143087,Cluster-28937.106773,Cluster-13559.1,Cluster-28937.211439,Cluster-31470.0,Clus…
GO:0005575	Cellular Component	GO:0043226	organelle	GO:0043228	non-membrane-bounded organelle	GO:0009288	bacterial-type flagellum	101	Cluster-28937.146989,Cluster-28937.80536,Cluster-28937.216171,Cluster-28937.213336,Cluster-28937.1050,Cluster-28937.216172,Cluster-28937.27682,Cluster-28937.203480,Cluster-28937.98750,Cluster-28937.140585,Cluster-28937.56739,Cluster-28937.213335,Cluster-28937.212869,Cluster-28937.166064,Cluster-28937.146987,Cluster-28937.216176,Cluster-28937.140078,Cluster-28937.91144,Cluster-28937.105570,Cluster…
GO:0005575	Cellular Component	GO:0043226	organelle	GO:0031982	vesicle	GO:0031410	cytoplasmic vesicle	825	Cluster-28937.200653,Cluster-28937.132946,Cluster-28937.61012,Cluster-28937.171943,Cluster-28937.135953,Cluster-28937.152166,Cluster-24502.0,Cluster-28937.26484,Cluster-28937.102114,Cluster-28937.11302,Cluster-28937.159694,Cluster-28937.50133,Cluster-28937.139290,Cluster-28937.83642,Cluster-28937.89192,Cluster-28937.65338,Cluster-28937.186919,Cluster-28937.103674,Cluster-28937.139299,Cluster-2893…
GO:0005575	Cellular Component	GO:0043226	organelle	GO:0031982	vesicle	GO:0031988	membrane-bounded vesicle	727	Cluster-28937.146059,Cluster-37803.0,Cluster-28937.106278,Cluster-28937.22128,Cluster-28937.95878,Cluster-28937.118941,Cluster-28937.127928,Cluster-28937.127459,Cluster-28937.86579,Cluster-5915.0,Cluster-28937.41331,Cluster-28937.5941,Cluster-28937.177302,Cluster-28937.73313,Cluster-28937.88824,Cluster-28937.101802,Cluster-28937.119724,Cluster-28937.95052,Cluster-28937.187274,Cluster-28937.56657,…
GO:0005575	Cellular Component	GO:0043226	organelle	GO:0043227	membrane-bounded organelle	GO:0031984	organelle subcompartment	148	Cluster-28937.162637,Cluster-28937.161718,Cluster-28937.56506,Cluster-28937.133240,Cluster-28937.215137,Cluster-28937.39711,Cluster-28937.215858,Cluster-28937.34925,Cluster-28937.23542,Cluster-28937.145609,Cluster-28937.214915,Cluster-28937.169747,Cluster-28937.109880,Cluster-28937.197210,Cluster-28937.133235,Cluster-28937.26489,Cluster-28937.17273,Cluster-28937.71808,Cluster-28937.213599,Cluster…
GO:0005575	Cellular Component	GO:0043226	organelle	GO:0043227	membrane-bounded organelle	GO:0031090	organelle membrane	4039	Cluster-28937.21804,Cluster-28937.221080,Cluster-28937.93498,Cluster-28937.93331,Cluster-28937.180845,Cluster-28937.73260,Cluster-28937.143207,Cluster-28937.25804,Cluster-28937.114073,Cluster-28937.131921,Cluster-28937.94540,Cluster-28937.103840,Cluster-28937.42719,Cluster-28937.99440,Cluster-28937.183540,Cluster-28937.71902,Cluster-28937.130947,Cluster-28937.34724,Cluster-28937.131700,Cluster-28…
GO:0005575	Cellular Component	GO:0043226	organelle	GO:0043227	membrane-bounded organelle	GO:0031967	organelle envelope	1860	Cluster-28937.35872,Cluster-26870.0,Cluster-28937.134016,Cluster-28937.89339,Cluster-28937.113296,Cluster-28937.76697,Cluster-28937.35352,Cluster-28937.195240,Cluster-36404.0,Cluster-28937.99332,Cluster-28937.32024,Cluster-28937.451,Cluster-28937.209800,Cluster-28937.200862,Cluster-28937.113362,Cluster-28937.56268,Cluster-28937.42110,Cluster-28937.147836,Cluster-28937.162956,Cluster-28937.160886,…
GO:0005575	Cellular Component	GO:0043226	organelle	GO:0043227	membrane-bounded organelle	GO:0043231	intracellular membrane-bounded organelle	18104	Cluster-28937.55754,Cluster-28937.44155,Cluster-28937.219079,Cluster-6618.0,Cluster-28937.152997,Cluster-28937.16616,Cluster-5785.0,Cluster-28937.72402,Cluster-28937.161269,Cluster-28937.189363,Cluster-5874.0,Cluster-28937.30800,Cluster-28937.94538,Cluster-28937.150057,Cluster-28937.170542,Cluster-23481.0,Cluster-28937.18899,Cluster-28937.120811,Cluster-28937.19203,Cluster-28937.79023,Cluster-289…
GO:0005575	Cellular Component	GO:0043226	organelle	GO:0043227	membrane-bounded organelle	GO:0031988	membrane-bounded vesicle	727	Cluster-28937.146059,Cluster-37803.0,Cluster-28937.106278,Cluster-28937.22128,Cluster-28937.95878,Cluster-28937.118941,Cluster-28937.127928,Cluster-28937.127459,Cluster-28937.86579,Cluster-5915.0,Cluster-28937.41331,Cluster-28937.5941,Cluster-28937.177302,Cluster-28937.73313,Cluster-28937.88824,Cluster-28937.101802,Cluster-28937.119724,Cluster-28937.95052,Cluster-28937.187274,Cluster-28937.56657,…
GO:0005575	Cellular Component	GO:0043226	organelle	GO:0043229	intracellular organelle	GO:0044446	intracellular organelle part	13103	Cluster-28937.100618,Cluster-28937.100236,Cluster-28937.167781,Cluster-28937.157710,Cluster-28937.141206,Cluster-28937.75747,Cluster-28937.126369,Cluster-28937.101894,Cluster-28937.136939,Cluster-28937.105916,Cluster-28937.104159,Cluster-28937.11298,Cluster-33393.0,Cluster-28937.215703,Cluster-28937.107960,Cluster-28937.166733,Cluster-28937.53371,Cluster-28937.17551,Cluster-28937.190771,Cluster-2…
GO:0005575	Cellular Component	GO:0043226	organelle	GO:0043229	intracellular organelle	GO:0043232	intracellular non-membrane-bounded organelle	11167	Cluster-14197.0,Cluster-28937.172020,Cluster-28937.203514,Cluster-12181.0,Cluster-2560.0,Cluster-19696.0,Cluster-25402.0,Cluster-28937.68998,Cluster-28937.88248,Cluster-28937.101525,Cluster-20488.0,Cluster-28937.215857,Cluster-28937.59842,Cluster-28937.73861,Cluster-28937.91433,Cluster-28937.139067,Cluster-28937.143087,Cluster-28937.106773,Cluster-13559.1,Cluster-28937.211439,Cluster-31470.0,Clus…
GO:0005575	Cellular Component	GO:0043226	organelle	GO:0043229	intracellular organelle	GO:0031410	cytoplasmic vesicle	825	Cluster-28937.200653,Cluster-28937.132946,Cluster-28937.61012,Cluster-28937.171943,Cluster-28937.135953,Cluster-28937.152166,Cluster-24502.0,Cluster-28937.26484,Cluster-28937.102114,Cluster-28937.11302,Cluster-28937.159694,Cluster-28937.50133,Cluster-28937.139290,Cluster-28937.83642,Cluster-28937.89192,Cluster-28937.65338,Cluster-28937.186919,Cluster-28937.103674,Cluster-28937.139299,Cluster-2893…
GO:0005575	Cellular Component	GO:0043226	organelle	GO:0043229	intracellular organelle	GO:0043231	intracellular membrane-bounded organelle	18104	Cluster-28937.55754,Cluster-28937.44155,Cluster-28937.219079,Cluster-6618.0,Cluster-28937.152997,Cluster-28937.16616,Cluster-5785.0,Cluster-28937.72402,Cluster-28937.161269,Cluster-28937.189363,Cluster-5874.0,Cluster-28937.30800,Cluster-28937.94538,Cluster-28937.150057,Cluster-28937.170542,Cluster-23481.0,Cluster-28937.18899,Cluster-28937.120811,Cluster-28937.19203,Cluster-28937.79023,Cluster-289…
GO:0005575	Cellular Component	GO:0043226	organelle	GO:0005929	cilium	GO:0031514	motile cilium	9	Cluster-28937.150204,Cluster-28937.217256,Cluster-28937.48108,Cluster-28937.164092,Cluster-25595.4,Cluster-28937.48109,Cluster-28937.164091,Cluster-28937.65250,Cluster-28937.72533
GO:0005575	Cellular Component	GO:0043226	organelle	GO:0005929	cilium	GO:0072372	primary cilium	21	Cluster-28937.185351,Cluster-28937.3636,Cluster-28937.119897,Cluster-28937.199563,Cluster-28937.82841,Cluster-28937.179687,Cluster-28937.40687,Cluster-33928.2,Cluster-28937.102135,Cluster-21267.0,Cluster-28937.95997,Cluster-28937.116907,Cluster-27455.0,Cluster-28937.152438,Cluster-28937.34175,Cluster-28937.116908,Cluster-28937.102136,Cluster-28937.40686,Cluster-28937.130640,Cluster-33928.1,Cluste…
GO:0005575	Cellular Component	GO:0043226	organelle	GO:0005929	cilium	GO:0044441	ciliary part	34	Cluster-28937.150204,Cluster-28937.48108,Cluster-28937.48109,Cluster-28937.87327,Cluster-28937.116908,Cluster-28937.87326,Cluster-22541.0,Cluster-28937.102135,Cluster-33928.2,Cluster-28937.164091,Cluster-28937.119897,Cluster-28937.179687,Cluster-28937.40686,Cluster-28937.102136,Cluster-28937.170205,Cluster-33928.1,Cluster-28937.130640,Cluster-28937.164092,Cluster-28937.152438,Cluster-28937.34175,…
GO:0005575	Cellular Component	GO:0043226	organelle	GO:0044422	organelle part	GO:0031300	intrinsic component of organelle membrane	654	Cluster-28937.181302,Cluster-28937.77633,Cluster-28937.60959,Cluster-28937.112618,Cluster-28937.66762,Cluster-28937.145233,Cluster-28937.99561,Cluster-2430.0,Cluster-27827.0,Cluster-28937.37742,Cluster-28937.68340,Cluster-16569.0,Cluster-28937.69133,Cluster-28937.60955,Cluster-28937.160095,Cluster-28937.127825,Cluster-28937.74738,Cluster-28937.126494,Cluster-28937.31657,Cluster-28937.42821,Cluste…
GO:0005575	Cellular Component	GO:0043226	organelle	GO:0044422	organelle part	GO:0044449	contractile fiber part	37	Cluster-28937.157318,Cluster-28937.83531,Cluster-28937.50012,Cluster-28937.84994,Cluster-28937.74284,Cluster-28937.174870,Cluster-28937.62341,Cluster-19637.0,Cluster-28937.154983,Cluster-28937.110930,Cluster-28937.154036,Cluster-35194.0,Cluster-28937.107653,Cluster-28937.34930,Cluster-28937.117173,Cluster-29420.0,Cluster-28937.8858,Cluster-20642.0,Cluster-19865.0,Cluster-28937.90167,Cluster-28937…
GO:0005575	Cellular Component	GO:0043226	organelle	GO:0044422	organelle part	GO:0043233	organelle lumen	3514	Cluster-28937.73852,Cluster-28937.89095,Cluster-28937.52806,Cluster-28937.87262,Cluster-28937.93010,Cluster-28937.156229,Cluster-28937.89954,Cluster-28937.80999,Cluster-28937.121352,Cluster-14640.2,Cluster-28937.119850,Cluster-28937.50549,Cluster-28937.92160,Cluster-28937.159855,Cluster-28937.77899,Cluster-28937.29222,Cluster-28937.133751,Cluster-5856.0,Cluster-28937.222302,Cluster-8123.0,Cluster…
GO:0005575	Cellular Component	GO:0043226	organelle	GO:0044422	organelle part	GO:0044446	intracellular organelle part	13103	Cluster-28937.100618,Cluster-28937.100236,Cluster-28937.167781,Cluster-28937.157710,Cluster-28937.141206,Cluster-28937.75747,Cluster-28937.126369,Cluster-28937.101894,Cluster-28937.136939,Cluster-28937.105916,Cluster-28937.104159,Cluster-28937.11298,Cluster-33393.0,Cluster-28937.215703,Cluster-28937.107960,Cluster-28937.166733,Cluster-28937.53371,Cluster-28937.17551,Cluster-28937.190771,Cluster-2…
GO:0005575	Cellular Component	GO:0043226	organelle	GO:0044422	organelle part	GO:0031090	organelle membrane	4039	Cluster-28937.21804,Cluster-28937.221080,Cluster-28937.93498,Cluster-28937.93331,Cluster-28937.180845,Cluster-28937.73260,Cluster-28937.143207,Cluster-28937.25804,Cluster-28937.114073,Cluster-28937.131921,Cluster-28937.94540,Cluster-28937.103840,Cluster-28937.42719,Cluster-28937.99440,Cluster-28937.183540,Cluster-28937.71902,Cluster-28937.130947,Cluster-28937.34724,Cluster-28937.131700,Cluster-28…
GO:0005575	Cellular Component	GO:0043226	organelle	GO:0044422	organelle part	GO:0044441	ciliary part	34	Cluster-28937.150204,Cluster-28937.48108,Cluster-28937.48109,Cluster-28937.87327,Cluster-28937.116908,Cluster-28937.87326,Cluster-22541.0,Cluster-28937.102135,Cluster-33928.2,Cluster-28937.164091,Cluster-28937.119897,Cluster-28937.179687,Cluster-28937.40686,Cluster-28937.102136,Cluster-28937.170205,Cluster-33928.1,Cluster-28937.130640,Cluster-28937.164092,Cluster-28937.152438,Cluster-28937.34175,…
GO:0005575	Cellular Component	GO:0043226	organelle	GO:0044422	organelle part	GO:0044232	organelle membrane contact site	31	Cluster-28937.62525,Cluster-28937.168198,Cluster-28937.168196,Cluster-28937.66301,Cluster-28937.153686,Cluster-28937.94350,Cluster-28937.66302,Cluster-28937.120548,Cluster-11918.0,Cluster-28937.71840,Cluster-28937.205329,Cluster-28937.62526,Cluster-28937.189875,Cluster-28937.162320,Cluster-28937.168199,Cluster-28937.94349,Cluster-28937.179800,Cluster-28937.168197,Cluster-28937.184286,Cluster-2893…
GO:0005575	Cellular Component	GO:0043226	organelle	GO:0044422	organelle part	GO:0000313	organellar ribosome	66	Cluster-28937.163163,Cluster-6618.0,Cluster-28937.139306,Cluster-28937.221725,Cluster-28937.86671,Cluster-28937.74949,Cluster-28937.151713,Cluster-28937.112558,Cluster-28937.106116,Cluster-28937.46785,Cluster-28937.19203,Cluster-28937.151714,Cluster-28937.61702,Cluster-28937.139303,Cluster-28937.51975,Cluster-28937.139305,Cluster-28937.194517,Cluster-28937.34715,Cluster-28937.122683,Cluster-28937…
GO:0005575	Cellular Component	GO:0043226	organelle	GO:0044422	organelle part	GO:0044461	bacterial-type flagellum part	101	Cluster-24035.0,Cluster-28937.161833,Cluster-28937.193501,Cluster-28937.25165,Cluster-28937.213244,Cluster-28937.205138,Cluster-28937.19648,Cluster-28937.219902,Cluster-28937.45770,Cluster-28937.94231,Cluster-28937.69312,Cluster-28937.65105,Cluster-28937.27134,Cluster-28937.17492,Cluster-28937.28040,Cluster-28937.92236,Cluster-28937.28039,Cluster-9249.0,Cluster-28937.7887,Cluster-19254.0,Cluster-…
GO:0005575	Cellular Component	GO:0043226	organelle	GO:0000313	organellar ribosome	GO:0005761	mitochondrial ribosome	26	Cluster-28937.57893,Cluster-28937.132989,Cluster-4251.0,Cluster-28937.209701,Cluster-28937.19203,Cluster-28937.142541,Cluster-28937.106189,Cluster-28937.168624,Cluster-28937.159207,Cluster-28937.110989,Cluster-28937.179331,Cluster-28937.194518,Cluster-28937.61202,Cluster-28937.74949,Cluster-28937.99558,Cluster-3460.0,Cluster-28937.51691,Cluster-28937.46785,Cluster-28937.133385,Cluster-6618.0,Clus…
GO:0005575	Cellular Component	GO:0043226	organelle	GO:0000313	organellar ribosome	GO:0000314	organellar small ribosomal subunit	26	Cluster-28937.142539,Cluster-28937.122683,Cluster-18100.0,Cluster-28937.194517,Cluster-28937.143011,Cluster-6618.0,Cluster-28937.163163,Cluster-28937.133385,Cluster-28937.51691,Cluster-28937.46785,Cluster-3460.0,Cluster-28937.99558,Cluster-28937.74949,Cluster-28937.61202,Cluster-28937.194518,Cluster-28937.179331,Cluster-28937.110989,Cluster-28937.159207,Cluster-28937.168624,Cluster-28937.142541,C…
GO:0005575	Cellular Component	GO:0005623	cell	GO:1990204	oxidoreductase complex	GO:0030964	NADH dehydrogenase complex	131	Cluster-28937.147262,Cluster-28937.11408,Cluster-28937.122580,Cluster-28937.96982,Cluster-28937.2034,Cluster-27228.1,Cluster-28937.112818,Cluster-36404.1,Cluster-28937.75616,Cluster-28937.41831,Cluster-28937.171915,Cluster-27228.0,Cluster-28937.21595,Cluster-28937.171875,Cluster-28937.188237,Cluster-28937.149892,Cluster-28937.30964,Cluster-28937.69448,Cluster-28937.128770,Cluster-28937.90880,Clus…
GO:0005575	Cellular Component	GO:0005623	cell	GO:1990204	oxidoreductase complex	GO:0045275	respiratory chain complex III	42	Cluster-29052.0,Cluster-25499.0,Cluster-28937.126614,Cluster-28937.211002,Cluster-28937.154533,Cluster-28937.112958,Cluster-28937.181733,Cluster-28937.3698,Cluster-28937.79132,Cluster-28937.119811,Cluster-2809.0,Cluster-28937.163205,Cluster-28937.147925,Cluster-28937.41303,Cluster-28937.149613,Cluster-28937.186359,Cluster-28937.116711,Cluster-18440.0,Cluster-3893.0,Cluster-28937.63890,Cluster-289…
GO:0005575	Cellular Component	GO:0005623	cell	GO:0044464	cell part	GO:1990204	oxidoreductase complex	637	Cluster-28937.126042,Cluster-28937.173659,Cluster-28937.113837,Cluster-28937.171915,Cluster-28937.75616,Cluster-11771.0,Cluster-36404.1,Cluster-28937.49509,Cluster-28937.123678,Cluster-27228.1,Cluster-28937.154535,Cluster-28937.26268,Cluster-28937.79350,Cluster-28937.99428,Cluster-28937.85752,Cluster-28937.149733,Cluster-28937.114580,Cluster-28937.108697,Cluster-28937.11408,Cluster-28937.99354,Cl…
GO:0005575	Cellular Component	GO:0005623	cell	GO:0044464	cell part	GO:0044462	external encapsulating structure part	120	Cluster-28937.86613,Cluster-28937.123125,Cluster-28937.1361,Cluster-28937.101795,Cluster-28937.93885,Cluster-23833.0,Cluster-19254.0,Cluster-28937.222256,Cluster-28937.212552,Cluster-28937.171913,Cluster-28937.101763,Cluster-28937.164096,Cluster-28937.76594,Cluster-32391.0,Cluster-28937.88580,Cluster-33281.1,Cluster-28937.75917,Cluster-28937.64113,Cluster-28937.76585,Cluster-28937.25165,Cluster-2…
GO:0005575	Cellular Component	GO:0005623	cell	GO:0044464	cell part	GO:0044424	intracellular part	34584	Cluster-28937.42608,Cluster-28937.48255,Cluster-28937.187643,Cluster-28937.105679,Cluster-25078.0,Cluster-28937.208671,Cluster-28937.143343,Cluster-28259.1,Cluster-28937.70556,Cluster-28937.79312,Cluster-28937.79872,Cluster-28937.211138,Cluster-28937.163390,Cluster-28937.78168,Cluster-28937.92709,Cluster-28937.12420,Cluster-28937.131005,Cluster-11561.0,Cluster-28937.132283,Cluster-28937.147913,Cl…
GO:0005575	Cellular Component	GO:0005623	cell	GO:0044464	cell part	GO:0005622	intracellular	34584	Cluster-9997.0,Cluster-28937.190968,Cluster-28937.211464,Cluster-28937.73782,Cluster-28937.69937,Cluster-28937.205268,Cluster-28937.113157,Cluster-19688.0,Cluster-28937.221983,Cluster-28937.123808,Cluster-28937.52678,Cluster-28937.193905,Cluster-28937.30272,Cluster-28937.50431,Cluster-2694.0,Cluster-29182.0,Cluster-28937.3790,Cluster-28937.1867,Cluster-28937.140043,Cluster-28937.132157,Cluster-28…
GO:0005575	Cellular Component	GO:0005623	cell	GO:0044464	cell part	GO:0005905	coated pit	72	Cluster-28937.30098,Cluster-28937.105228,Cluster-28937.182205,Cluster-28937.76703,Cluster-6777.0,Cluster-28937.15524,Cluster-18902.0,Cluster-32139.1,Cluster-28937.103910,Cluster-28937.189321,Cluster-28937.159693,Cluster-28937.109958,Cluster-28937.64202,Cluster-28937.114018,Cluster-28937.164759,Cluster-28937.26484,Cluster-28937.109756,Cluster-28937.64196,Cluster-28937.159694,Cluster-28937.69816,Cl…
GO:0005575	Cellular Component	GO:0005623	cell	GO:0044464	cell part	GO:0012505	endomembrane system	3513	Cluster-28937.182860,Cluster-28937.113552,Cluster-28937.167839,Cluster-30185.0,Cluster-28937.52110,Cluster-28937.153621,Cluster-28937.129690,Cluster-28937.212760,Cluster-28937.73623,Cluster-28937.107453,Cluster-28937.169848,Cluster-28937.175309,Cluster-28937.121875,Cluster-28937.90454,Cluster-28937.73506,Cluster-28937.135289,Cluster-28937.64200,Cluster-28937.206144,Cluster-20823.0,Cluster-28937.2…
GO:0005575	Cellular Component	GO:0005623	cell	GO:0044464	cell part	GO:0031252	cell leading edge	8	Cluster-28937.50824,Cluster-28937.55524,Cluster-28937.10759,Cluster-28937.189295,Cluster-28937.104092,Cluster-28937.115617,Cluster-28937.188053,Cluster-28937.192396
GO:0005575	Cellular Component	GO:0005623	cell	GO:0044464	cell part	GO:0030312	external encapsulating structure	647	Cluster-28937.102580,Cluster-32013.0,Cluster-28937.162323,Cluster-28937.20104,Cluster-28937.168674,Cluster-28937.178224,Cluster-28937.101783,Cluster-28937.101795,Cluster-28937.151585,Cluster-28937.159691,Cluster-28937.113722,Cluster-28937.101135,Cluster-28937.72765,Cluster-28937.19648,Cluster-28937.34349,Cluster-28937.25178,Cluster-28937.123081,Cluster-28937.217574,Cluster-28937.72768,Cluster-289…
GO:0005575	Cellular Component	GO:0005623	cell	GO:0044464	cell part	GO:0042763	intracellular immature spore	21	Cluster-28937.122174,Cluster-28937.199101,Cluster-28937.45654,Cluster-28937.17251,Cluster-28937.25596,Cluster-28937.167556,Cluster-28937.3823,Cluster-28937.168622,Cluster-28937.47174,Cluster-28937.203006,Cluster-28937.45392,Cluster-28937.45653,Cluster-28937.191247,Cluster-28937.214425,Cluster-10345.0,Cluster-28937.77731,Cluster-28937.86842,Cluster-28937.49438,Cluster-28937.9099,Cluster-28937.2030…
GO:0005575	Cellular Component	GO:0005623	cell	GO:0044464	cell part	GO:0042995	cell projection	551	Cluster-28937.216176,Cluster-28937.146987,Cluster-28937.12702,Cluster-28937.111684,Cluster-28937.92975,Cluster-28937.140078,Cluster-28937.201145,Cluster-28937.195039,Cluster-23540.0,Cluster-28937.104017,Cluster-28937.220899,Cluster-28937.82581,Cluster-16713.0,Cluster-28937.69806,Cluster-28937.109890,Cluster-28937.122535,Cluster-27455.0,Cluster-28937.82841,Cluster-19351.0,Cluster-28937.127257,Clus…
GO:0005575	Cellular Component	GO:0005623	cell	GO:0044464	cell part	GO:0042597	periplasmic space	69	Cluster-28937.147705,Cluster-28937.127997,Cluster-28937.183612,Cluster-28937.38929,Cluster-28937.196773,Cluster-28937.169277,Cluster-8775.0,Cluster-28937.57790,Cluster-28937.76592,Cluster-2384.0,Cluster-28937.205139,Cluster-29275.0,Cluster-28937.208167,Cluster-28937.11648,Cluster-28937.150043,Cluster-28937.57788,Cluster-28937.1050,Cluster-28937.151052,Cluster-28937.203480,Cluster-28937.187511,Clu…
GO:0005575	Cellular Component	GO:0005623	cell	GO:0044464	cell part	GO:0097223	sperm part	20	Cluster-28937.150204,Cluster-28937.97716,Cluster-28937.48108,Cluster-28937.164092,Cluster-28937.48109,Cluster-28937.65250,Cluster-28937.205495,Cluster-28937.16616,Cluster-11623.0,Cluster-28937.217256,Cluster-28937.16617,Cluster-28937.179037,Cluster-28937.16618,Cluster-28937.6460,Cluster-25595.4,Cluster-21264.0,Cluster-28937.54597,Cluster-28937.164091,Cluster-28937.183301,Cluster-28937.72533
GO:0005575	Cellular Component	GO:0005623	cell	GO:0044464	cell part	GO:0044463	cell projection part	135	Cluster-28937.87369,Cluster-28937.101797,Cluster-28937.102135,Cluster-28937.22745,Cluster-28937.120335,Cluster-28937.208167,Cluster-28937.48108,Cluster-28937.150204,Cluster-28937.146980,Cluster-12951.0,Cluster-16502.0,Cluster-28937.11648,Cluster-28937.143299,Cluster-28937.95997,Cluster-28937.116907,Cluster-28937.146989,Cluster-28937.80536,Cluster-28937.1050,Cluster-28937.179262,Cluster-28937.2161…
GO:0005575	Cellular Component	GO:0005623	cell	GO:0044464	cell part	GO:0031975	envelope	2040	Cluster-28937.211373,Cluster-28937.98312,Cluster-36591.0,Cluster-28937.111431,Cluster-28937.140413,Cluster-28937.18912,Cluster-28937.70945,Cluster-28937.200512,Cluster-28937.110055,Cluster-28937.105570,Cluster-28937.73035,Cluster-24334.0,Cluster-20610.0,Cluster-28937.116370,Cluster-28937.77427,Cluster-28937.128616,Cluster-28937.72606,Cluster-28937.81653,Cluster-28937.143909,Cluster-3772.0,Cluster…
GO:0005575	Cellular Component	GO:0005623	cell	GO:0044464	cell part	GO:0042175	nuclear outer membrane-endoplasmic reticulum membrane network	1394	Cluster-28937.77721,Cluster-28937.130579,Cluster-25039.0,Cluster-7877.0,Cluster-28937.60918,Cluster-28937.53938,Cluster-28937.38454,Cluster-28937.87537,Cluster-5215.0,Cluster-28937.14673,Cluster-28937.170634,Cluster-28937.26435,Cluster-28937.35695,Cluster-28937.86638,Cluster-28937.142527,Cluster-28937.32438,Cluster-28937.38340,Cluster-28937.12662,Cluster-28937.92979,Cluster-28937.128450,Cluster-2…
GO:0005575	Cellular Component	GO:0005623	cell	GO:0044464	cell part	GO:0097458	neuron part	20	Cluster-28937.165147,Cluster-28937.21656,Cluster-28937.76016,Cluster-28937.65549,Cluster-21536.0,Cluster-28937.22381,Cluster-28937.175739,Cluster-28937.177762,Cluster-28937.49452,Cluster-28937.209348,Cluster-28937.53619,Cluster-28937.184858,Cluster-21443.0,Cluster-28937.175258,Cluster-28937.45588,Cluster-28937.49128,Cluster-28937.49131,Cluster-28937.53618,Cluster-28937.175259,Cluster-17141.0
GO:0005575	Cellular Component	GO:0005623	cell	GO:0044464	cell part	GO:0044459	plasma membrane part	1682	Cluster-28937.64819,Cluster-28937.75544,Cluster-28937.132468,Cluster-28937.158023,Cluster-28937.130637,Cluster-28937.26111,Cluster-28937.41523,Cluster-28937.102492,Cluster-28937.128175,Cluster-28937.86135,Cluster-28937.52618,Cluster-28937.69816,Cluster-28937.74929,Cluster-28937.15656,Cluster-28937.136401,Cluster-28937.86035,Cluster-28937.34307,Cluster-28937.46777,Cluster-32503.3,Cluster-28937.165…
GO:0005575	Cellular Component	GO:0005623	cell	GO:0044464	cell part	GO:0005886	plasma membrane	1684	Cluster-28937.101113,Cluster-28937.51612,Cluster-28937.58083,Cluster-28937.147707,Cluster-28937.97007,Cluster-30748.0,Cluster-28937.110320,Cluster-28937.171075,Cluster-28937.74085,Cluster-28937.208587,Cluster-343.0,Cluster-28937.159692,Cluster-28937.118993,Cluster-28937.40542,Cluster-28937.183052,Cluster-28937.163769,Cluster-28937.166883,Cluster-28937.4826,Cluster-28937.10623,Cluster-28937.110125…
GO:0005575	Cellular Component	GO:0005623	cell	GO:0044464	cell part	GO:0008287	protein serine/threonine phosphatase complex	102	Cluster-28937.220359,Cluster-28937.75982,Cluster-28937.35255,Cluster-28937.109703,Cluster-28937.79513,Cluster-28937.44152,Cluster-28937.32984,Cluster-28937.147329,Cluster-28937.133716,Cluster-28937.97217,Cluster-28937.69531,Cluster-28937.62299,Cluster-28937.59040,Cluster-28937.99180,Cluster-28937.69642,Cluster-28937.166348,Cluster-28937.173479,Cluster-28937.46216,Cluster-33109.0,Cluster-28937.462…
GO:0005575	Cellular Component	GO:0005623	cell	GO:0044464	cell part	GO:0071944	cell periphery	3635	Cluster-28937.57040,Cluster-28937.198325,Cluster-28937.114972,Cluster-28937.140674,Cluster-28937.26377,Cluster-14753.0,Cluster-28937.121124,Cluster-9037.0,Cluster-14234.0,Cluster-28937.102811,Cluster-28937.129307,Cluster-28937.167222,Cluster-28937.52815,Cluster-28937.10505,Cluster-28937.72533,Cluster-28937.113042,Cluster-28937.99314,Cluster-32551.0,Cluster-28937.65856,Cluster-28937.144889,Cluster…
GO:0005575	Cellular Component	GO:0044464	cell part	GO:1990204	oxidoreductase complex	GO:0045275	respiratory chain complex III	42	Cluster-29052.0,Cluster-25499.0,Cluster-28937.126614,Cluster-28937.211002,Cluster-28937.154533,Cluster-28937.112958,Cluster-28937.181733,Cluster-28937.3698,Cluster-28937.79132,Cluster-28937.119811,Cluster-2809.0,Cluster-28937.163205,Cluster-28937.147925,Cluster-28937.41303,Cluster-28937.149613,Cluster-28937.186359,Cluster-28937.116711,Cluster-18440.0,Cluster-3893.0,Cluster-28937.63890,Cluster-289…
GO:0005575	Cellular Component	GO:0044464	cell part	GO:1990204	oxidoreductase complex	GO:0030964	NADH dehydrogenase complex	131	Cluster-28937.147262,Cluster-28937.11408,Cluster-28937.122580,Cluster-28937.96982,Cluster-28937.2034,Cluster-27228.1,Cluster-28937.112818,Cluster-36404.1,Cluster-28937.75616,Cluster-28937.41831,Cluster-28937.171915,Cluster-27228.0,Cluster-28937.21595,Cluster-28937.171875,Cluster-28937.188237,Cluster-28937.149892,Cluster-28937.30964,Cluster-28937.69448,Cluster-28937.128770,Cluster-28937.90880,Clus…
GO:0005575	Cellular Component	GO:0044464	cell part	GO:0044463	cell projection part	GO:0044441	ciliary part	34	Cluster-28937.150204,Cluster-28937.48108,Cluster-28937.48109,Cluster-28937.87327,Cluster-28937.116908,Cluster-28937.87326,Cluster-22541.0,Cluster-28937.102135,Cluster-33928.2,Cluster-28937.164091,Cluster-28937.119897,Cluster-28937.179687,Cluster-28937.40686,Cluster-28937.102136,Cluster-28937.170205,Cluster-33928.1,Cluster-28937.130640,Cluster-28937.164092,Cluster-28937.152438,Cluster-28937.34175,…
GO:0005575	Cellular Component	GO:0044464	cell part	GO:0044463	cell projection part	GO:0044461	bacterial-type flagellum part	101	Cluster-24035.0,Cluster-28937.161833,Cluster-28937.193501,Cluster-28937.25165,Cluster-28937.213244,Cluster-28937.205138,Cluster-28937.19648,Cluster-28937.219902,Cluster-28937.45770,Cluster-28937.94231,Cluster-28937.69312,Cluster-28937.65105,Cluster-28937.27134,Cluster-28937.17492,Cluster-28937.28040,Cluster-28937.92236,Cluster-28937.28039,Cluster-9249.0,Cluster-28937.7887,Cluster-19254.0,Cluster-…
GO:0005575	Cellular Component	GO:0044464	cell part	GO:0097223	sperm part	GO:0036126	sperm flagellum	9	Cluster-25595.4,Cluster-28937.48109,Cluster-28937.164091,Cluster-28937.65250,Cluster-28937.72533,Cluster-28937.150204,Cluster-28937.217256,Cluster-28937.48108,Cluster-28937.164092
GO:0005575	Cellular Component	GO:0044464	cell part	GO:0044424	intracellular part	GO:0000151	ubiquitin ligase complex	894	Cluster-28937.83837,Cluster-28937.79023,Cluster-28937.45009,Cluster-28937.53519,Cluster-28937.134150,Cluster-28937.86728,Cluster-28937.213912,Cluster-28937.157506,Cluster-28937.123143,Cluster-28937.24649,Cluster-28937.185316,Cluster-28937.43063,Cluster-28937.64455,Cluster-28937.51687,Cluster-28937.161269,Cluster-28937.132468,Cluster-28937.15650,Cluster-28937.73410,Cluster-28937.98594,Cluster-2893…
GO:0005575	Cellular Component	GO:0044464	cell part	GO:0044424	intracellular part	GO:0005839	proteasome core complex	97	Cluster-28937.101975,Cluster-28937.202383,Cluster-28937.96038,Cluster-31220.0,Cluster-28937.30898,Cluster-28937.121212,Cluster-28937.183838,Cluster-2941.0,Cluster-28937.86163,Cluster-28937.96539,Cluster-28937.64923,Cluster-28937.81768,Cluster-28937.48664,Cluster-28937.105603,Cluster-28937.213212,Cluster-28937.150936,Cluster-28937.119550,Cluster-28937.60838,Cluster-28937.96040,Cluster-28937.191719…
GO:0005575	Cellular Component	GO:0044464	cell part	GO:0044424	intracellular part	GO:0031501	mannosyltransferase complex	45	Cluster-28937.86239,Cluster-33207.1,Cluster-28937.197333,Cluster-28937.215137,Cluster-28937.177225,Cluster-28937.56506,Cluster-28937.9723,Cluster-28937.149155,Cluster-28937.70824,Cluster-28937.214915,Cluster-28937.165389,Cluster-28937.107719,Cluster-28937.71808,Cluster-28937.177226,Cluster-28937.55754,Cluster-28937.116042,Cluster-28937.26489,Cluster-28937.120505,Cluster-28937.20617,Cluster-34512.…
GO:0005575	Cellular Component	GO:0044464	cell part	GO:0044424	intracellular part	GO:0045277	respiratory chain complex IV	15	Cluster-2356.0,Cluster-28937.123839,Cluster-29418.0,Cluster-28937.123840,Cluster-28937.115385,Cluster-28937.114778,Cluster-5238.0,Cluster-28937.81653,Cluster-22085.0,Cluster-28937.125744,Cluster-28937.141994,Cluster-28937.120876,Cluster-28937.91265,Cluster-5796.0,Cluster-28937.137295
GO:0005575	Cellular Component	GO:0044464	cell part	GO:0044424	intracellular part	GO:0033202	DNA helicase complex	626	Cluster-28937.91436,Cluster-15133.0,Cluster-28937.139059,Cluster-17228.0,Cluster-5497.0,Cluster-28937.82402,Cluster-28937.102164,Cluster-28937.174140,Cluster-28937.82809,Cluster-28937.22990,Cluster-28937.133426,Cluster-28937.48407,Cluster-28937.100060,Cluster-28937.139067,Cluster-28937.145411,Cluster-28937.106773,Cluster-28937.73861,Cluster-28937.99287,Cluster-28937.104623,Cluster-28937.91433,Clu…
GO:0005575	Cellular Component	GO:0044464	cell part	GO:0044424	intracellular part	GO:0048476	Holliday junction resolvase complex	604	Cluster-28937.78698,Cluster-28937.136898,Cluster-28937.94484,Cluster-28937.133756,Cluster-28937.1867,Cluster-28937.64989,Cluster-28681.1,Cluster-28937.134570,Cluster-28937.150756,Cluster-28937.114358,Cluster-28937.98288,Cluster-22599.0,Cluster-28937.139060,Cluster-28937.215187,Cluster-28937.34043,Cluster-33516.0,Cluster-28937.21176,Cluster-28937.187620,Cluster-28937.127474,Cluster-28937.32268,Clu…
GO:0005575	Cellular Component	GO:0044464	cell part	GO:0044424	intracellular part	GO:0031234	extrinsic component of cytoplasmic side of plasma membrane	33	Cluster-3519.0,Cluster-28937.48870,Cluster-2582.0,Cluster-4045.0,Cluster-28937.127701,Cluster-28937.105027,Cluster-28937.119806,Cluster-28937.43281,Cluster-28937.14089,Cluster-28937.74021,Cluster-28937.220030,Cluster-28937.74016,Cluster-28937.74015,Cluster-2896.0,Cluster-28937.203949,Cluster-28937.131065,Cluster-28937.14087,Cluster-28937.43480,Cluster-28937.43477,Cluster-28937.1179,Cluster-28937.…
GO:0005575	Cellular Component	GO:0044464	cell part	GO:0044424	intracellular part	GO:0043229	intracellular organelle	25990	Cluster-28937.28496,Cluster-28937.692,Cluster-28937.194846,Cluster-28937.179562,Cluster-28937.189472,Cluster-28937.178963,Cluster-28937.103934,Cluster-28937.9697,Cluster-28937.162562,Cluster-28937.203108,Cluster-28937.94489,Cluster-28937.104092,Cluster-28937.32092,Cluster-28937.84661,Cluster-28937.33147,Cluster-28937.110338,Cluster-28937.4133,Cluster-28937.145411,Cluster-28937.25104,Cluster-28937…
GO:0005575	Cellular Component	GO:0044464	cell part	GO:0044424	intracellular part	GO:0045259	proton-transporting ATP synthase complex	692	Cluster-29554.0,Cluster-28937.38360,Cluster-28937.179374,Cluster-28937.167622,Cluster-28937.95865,Cluster-28937.204084,Cluster-28937.131485,Cluster-28937.58195,Cluster-28937.68151,Cluster-28937.147832,Cluster-26075.0,Cluster-28937.62839,Cluster-28937.214114,Cluster-28937.84547,Cluster-6715.0,Cluster-28937.174917,Cluster-28937.99359,Cluster-28937.148912,Cluster-28937.7660,Cluster-28937.209966,Clus…
GO:0005575	Cellular Component	GO:0044464	cell part	GO:0044424	intracellular part	GO:0044446	intracellular organelle part	13103	Cluster-28937.100618,Cluster-28937.100236,Cluster-28937.167781,Cluster-28937.157710,Cluster-28937.141206,Cluster-28937.75747,Cluster-28937.126369,Cluster-28937.101894,Cluster-28937.136939,Cluster-28937.105916,Cluster-28937.104159,Cluster-28937.11298,Cluster-33393.0,Cluster-28937.215703,Cluster-28937.107960,Cluster-28937.166733,Cluster-28937.53371,Cluster-28937.17551,Cluster-28937.190771,Cluster-2…
GO:0005575	Cellular Component	GO:0044464	cell part	GO:0044424	intracellular part	GO:0005737	cytoplasm	13690	Cluster-36455.0,Cluster-28937.169742,Cluster-3470.0,Cluster-28937.49790,Cluster-28937.198034,Cluster-28937.81352,Cluster-13520.0,Cluster-28937.71494,Cluster-3502.0,Cluster-28937.29992,Cluster-28937.222956,Cluster-28937.166304,Cluster-28937.52737,Cluster-28937.88780,Cluster-28937.155088,Cluster-28937.164357,Cluster-28937.87511,Cluster-28937.89759,Cluster-28937.164175,Cluster-28937.155760,Cluster-2…
GO:0005575	Cellular Component	GO:0044464	cell part	GO:0044424	intracellular part	GO:0005667	transcription factor complex	386	Cluster-28937.111397,Cluster-28937.104740,Cluster-28937.88448,Cluster-28937.206132,Cluster-28937.34611,Cluster-28937.128319,Cluster-28937.128008,Cluster-28937.129037,Cluster-28937.21454,Cluster-28937.38818,Cluster-28937.134071,Cluster-28937.183808,Cluster-28937.82814,Cluster-28937.79941,Cluster-28937.93059,Cluster-28937.131557,Cluster-28937.152747,Cluster-28937.65353,Cluster-37516.0,Cluster-31033…
GO:0005575	Cellular Component	GO:0044464	cell part	GO:0044424	intracellular part	GO:0045261	proton-transporting ATP synthase complex, catalytic core F(1)	63	Cluster-28937.30653,Cluster-28937.100028,Cluster-28937.191569,Cluster-28937.117611,Cluster-28937.29108,Cluster-32014.0,Cluster-28937.71441,Cluster-28937.48813,Cluster-28937.103305,Cluster-28937.135375,Cluster-28937.116691,Cluster-28937.41250,Cluster-28937.60710,Cluster-19933.0,Cluster-28937.117613,Cluster-28937.39363,Cluster-28937.74182,Cluster-28937.98430,Cluster-28937.192413,Cluster-28937.12127…
GO:0005575	Cellular Component	GO:0044464	cell part	GO:0044424	intracellular part	GO:0045275	respiratory chain complex III	42	Cluster-29052.0,Cluster-25499.0,Cluster-28937.126614,Cluster-28937.211002,Cluster-28937.154533,Cluster-28937.112958,Cluster-28937.181733,Cluster-28937.3698,Cluster-28937.79132,Cluster-28937.119811,Cluster-2809.0,Cluster-28937.163205,Cluster-28937.147925,Cluster-28937.41303,Cluster-28937.149613,Cluster-28937.186359,Cluster-28937.116711,Cluster-18440.0,Cluster-3893.0,Cluster-28937.63890,Cluster-289…
GO:0005575	Cellular Component	GO:0044464	cell part	GO:0044424	intracellular part	GO:0031968	organelle outer membrane	518	Cluster-28937.71840,Cluster-20518.1,Cluster-28937.163693,Cluster-11927.0,Cluster-28937.162320,Cluster-28937.103491,Cluster-28937.106416,Cluster-28937.178993,Cluster-28937.94322,Cluster-28937.183603,Cluster-28937.56131,Cluster-18400.0,Cluster-28937.44059,Cluster-28937.39556,Cluster-28937.21603,Cluster-28937.110555,Cluster-12471.0,Cluster-28937.98122,Cluster-28937.126571,Cluster-28937.91177,Cluster…
GO:0005575	Cellular Component	GO:0044464	cell part	GO:0044424	intracellular part	GO:0070419	nonhomologous end joining complex	23	Cluster-28937.221761,Cluster-28937.79769,Cluster-28937.131099,Cluster-28937.93433,Cluster-28937.54173,Cluster-28937.166728,Cluster-28937.115218,Cluster-28937.194933,Cluster-28937.99793,Cluster-28937.160293,Cluster-28937.99791,Cluster-28937.128815,Cluster-28937.96033,Cluster-28937.106393,Cluster-28937.185206,Cluster-28937.25573,Cluster-28937.185970,Cluster-28937.87234,Cluster-28937.93654,Cluster-2…
GO:0005575	Cellular Component	GO:0044464	cell part	GO:0044424	intracellular part	GO:0000502	proteasome complex	238	Cluster-28937.88859,Cluster-28937.48665,Cluster-28937.182948,Cluster-28937.64956,Cluster-28937.218250,Cluster-28937.109389,Cluster-28937.44261,Cluster-28937.113856,Cluster-28937.87584,Cluster-28937.8863,Cluster-28937.207881,Cluster-15010.0,Cluster-28937.155223,Cluster-32872.0,Cluster-4238.0,Cluster-28937.8650,Cluster-28937.24333,Cluster-28937.103619,Cluster-28937.185941,Cluster-34088.0,Cluster-28…
GO:0005575	Cellular Component	GO:0044464	cell part	GO:0044424	intracellular part	GO:0034708	methyltransferase complex	75	Cluster-28937.209215,Cluster-35069.0,Cluster-28937.109669,Cluster-28937.186610,Cluster-28937.201033,Cluster-28937.161500,Cluster-28937.109527,Cluster-28937.9557,Cluster-37083.0,Cluster-28937.59449,Cluster-37881.0,Cluster-28982.0,Cluster-28937.209179,Cluster-28937.59392,Cluster-28937.201030,Cluster-28937.140375,Cluster-28937.46834,Cluster-28937.194735,Cluster-32884.0,Cluster-28937.143795,Cluster-2…
GO:0005575	Cellular Component	GO:0044464	cell part	GO:0044424	intracellular part	GO:0022624	proteasome accessory complex	34	Cluster-28937.61363,Cluster-28937.205711,Cluster-28937.193154,Cluster-28937.82942,Cluster-28937.28234,Cluster-28937.66503,Cluster-12629.0,Cluster-28937.209635,Cluster-28937.61366,Cluster-15010.0,Cluster-28937.219513,Cluster-28937.66343,Cluster-28937.61358,Cluster-28937.95359,Cluster-28937.157247,Cluster-28937.61368,Cluster-28937.113008,Cluster-28937.61360,Cluster-28937.205708,Cluster-28937.209636…
GO:0005575	Cellular Component	GO:0044464	cell part	GO:0044424	intracellular part	GO:0044461	bacterial-type flagellum part	101	Cluster-24035.0,Cluster-28937.161833,Cluster-28937.193501,Cluster-28937.25165,Cluster-28937.213244,Cluster-28937.205138,Cluster-28937.19648,Cluster-28937.219902,Cluster-28937.45770,Cluster-28937.94231,Cluster-28937.69312,Cluster-28937.65105,Cluster-28937.27134,Cluster-28937.17492,Cluster-28937.28040,Cluster-28937.92236,Cluster-28937.28039,Cluster-9249.0,Cluster-28937.7887,Cluster-19254.0,Cluster-…
GO:0005575	Cellular Component	GO:0044464	cell part	GO:0044424	intracellular part	GO:0046821	extrachromosomal DNA	28	Cluster-28937.213686,Cluster-28937.118697,Cluster-12870.0,Cluster-28937.100188,Cluster-28937.112559,Cluster-28937.74996,Cluster-28937.115934,Cluster-28937.135792,Cluster-28937.103093,Cluster-28937.100385,Cluster-28937.113138,Cluster-28937.120667,Cluster-28937.100412,Cluster-28937.102296,Cluster-28937.78247,Cluster-28937.15941,Cluster-28937.55446,Cluster-28937.93004,Cluster-28937.100478,Cluster-28…
GO:0005575	Cellular Component	GO:0044464	cell part	GO:0044424	intracellular part	GO:0030529	intracellular ribonucleoprotein complex	5800	Cluster-13246.0,Cluster-28937.8534,Cluster-21940.0,Cluster-28937.117473,Cluster-28937.104620,Cluster-22605.1,Cluster-28937.164348,Cluster-28937.172967,Cluster-29821.1,Cluster-9609.0,Cluster-28937.4831,Cluster-31235.0,Cluster-28937.201535,Cluster-16605.0,Cluster-28937.85867,Cluster-28937.205017,Cluster-28937.128474,Cluster-29151.0,Cluster-28937.101891,Cluster-28937.219394,Cluster-28937.131141,Clus…
GO:0005575	Cellular Component	GO:0044464	cell part	GO:0044424	intracellular part	GO:0044436	thylakoid part	1611	Cluster-28937.143723,Cluster-28937.105622,Cluster-28937.127324,Cluster-11915.0,Cluster-28937.107573,Cluster-28937.25184,Cluster-28937.80993,Cluster-28937.62833,Cluster-28937.5988,Cluster-28937.51860,Cluster-28937.127508,Cluster-28937.201457,Cluster-28937.65087,Cluster-28937.112495,Cluster-28937.79485,Cluster-28937.74150,Cluster-28937.188882,Cluster-28937.211156,Cluster-28937.179136,Cluster-28937.…
GO:0005575	Cellular Component	GO:0044464	cell part	GO:0044424	intracellular part	GO:0042575	DNA polymerase complex	75	Cluster-28937.189590,Cluster-28937.136477,Cluster-28937.136478,Cluster-28937.189591,Cluster-28937.114361,Cluster-28937.210296,Cluster-28937.41890,Cluster-28937.41889,Cluster-28937.70692,Cluster-28937.92610,Cluster-28937.136475,Cluster-28937.109016,Cluster-28937.156762,Cluster-28937.184201,Cluster-28937.57698,Cluster-2787.0,Cluster-10543.0,Cluster-28937.162140,Cluster-28937.19355,Cluster-28937.526…
GO:0005575	Cellular Component	GO:0044464	cell part	GO:0044424	intracellular part	GO:0031248	protein acetyltransferase complex	164	Cluster-28937.74325,Cluster-5084.0,Cluster-28937.37892,Cluster-28937.111513,Cluster-28937.142105,Cluster-4674.0,Cluster-2437.0,Cluster-28937.2066,Cluster-28937.223249,Cluster-1035.0,Cluster-28937.63536,Cluster-28937.156680,Cluster-28937.41639,Cluster-28937.186544,Cluster-28937.74324,Cluster-28937.111286,Cluster-28937.215857,Cluster-18981.0,Cluster-28937.75339,Cluster-28937.40145,Cluster-28937.154…
GO:0005575	Cellular Component	GO:0044464	cell part	GO:0044424	intracellular part	GO:0009579	thylakoid	1611	Cluster-28937.75930,Cluster-28937.105044,Cluster-15489.0,Cluster-28937.13496,Cluster-28937.79486,Cluster-28937.187706,Cluster-28937.94294,Cluster-28937.27491,Cluster-28937.211022,Cluster-28937.63663,Cluster-28937.125216,Cluster-28937.96738,Cluster-28937.191199,Cluster-28937.33100,Cluster-28937.97640,Cluster-28937.128403,Cluster-28937.75329,Cluster-28937.103186,Cluster-28937.34390,Cluster-12136.0,…
GO:0005575	Cellular Component	GO:0044464	cell part	GO:0044424	intracellular part	GO:0045263	proton-transporting ATP synthase complex, coupling factor F(o)	465	Cluster-28937.161809,Cluster-28937.66248,Cluster-28937.93670,Cluster-28937.59245,Cluster-28937.148912,Cluster-28937.7660,Cluster-28937.209966,Cluster-28937.178165,Cluster-28937.99359,Cluster-28937.66243,Cluster-36739.0,Cluster-28937.3636,Cluster-28937.446,Cluster-28937.84547,Cluster-28937.121478,Cluster-28937.97601,Cluster-28937.147832,Cluster-28937.62839,Cluster-28937.214114,Cluster-28937.167622…
GO:0005575	Cellular Component	GO:0044464	cell part	GO:0044424	intracellular part	GO:0019866	organelle inner membrane	1088	Cluster-28937.64538,Cluster-28937.21595,Cluster-28937.57933,Cluster-28937.104376,Cluster-27228.0,Cluster-28937.122210,Cluster-28937.46950,Cluster-13031.0,Cluster-28937.13518,Cluster-28937.34446,Cluster-28937.15482,Cluster-28937.192987,Cluster-28937.158842,Cluster-28937.95530,Cluster-28937.112818,Cluster-28937.60957,Cluster-28937.210282,Cluster-28937.109110,Cluster-28937.33480,Cluster-28937.147262…
GO:0005575	Cellular Component	GO:0044464	cell part	GO:0044424	intracellular part	GO:0030076	light-harvesting complex	143	Cluster-28937.166528,Cluster-28937.195065,Cluster-28937.195042,Cluster-28937.157686,Cluster-28937.30414,Cluster-24532.0,Cluster-30089.0,Cluster-28937.169085,Cluster-28937.37790,Cluster-28937.214024,Cluster-28937.222203,Cluster-17768.0,Cluster-28937.181718,Cluster-28937.52855,Cluster-28937.183028,Cluster-28937.213574,Cluster-28937.189939,Cluster-19666.0,Cluster-28937.58664,Cluster-28937.130136,Clu…
GO:0005575	Cellular Component	GO:0044464	cell part	GO:0044424	intracellular part	GO:0030880	RNA polymerase complex	1007	Cluster-28937.91517,Cluster-28937.105084,Cluster-28937.83278,Cluster-28937.58531,Cluster-28937.188563,Cluster-28937.42861,Cluster-28937.17760,Cluster-28937.130903,Cluster-28937.107522,Cluster-28937.113754,Cluster-25714.0,Cluster-28937.58387,Cluster-28937.154108,Cluster-28937.21112,Cluster-2310.0,Cluster-28937.94125,Cluster-28937.206679,Cluster-28937.111291,Cluster-28937.125468,Cluster-28937.11561…
GO:0005575	Cellular Component	GO:0044464	cell part	GO:0044424	intracellular part	GO:0044444	cytoplasmic part	13690	Cluster-28937.221206,Cluster-7535.0,Cluster-28937.48733,Cluster-28937.195971,Cluster-28937.144647,Cluster-28937.186754,Cluster-20173.0,Cluster-28937.123512,Cluster-32067.0,Cluster-28937.101579,Cluster-30100.1,Cluster-14363.0,Cluster-5268.0,Cluster-28937.82263,Cluster-28937.162634,Cluster-28937.192945,Cluster-28937.132690,Cluster-12499.0,Cluster-28937.77237,Cluster-28937.64934,Cluster-28937.115051…
GO:0005575	Cellular Component	GO:0044464	cell part	GO:0044424	intracellular part	GO:0000178	exosome (RNase complex)	22	Cluster-28937.111856,Cluster-28937.147095,Cluster-28937.68399,Cluster-28937.203798,Cluster-28937.133796,Cluster-28937.68400,Cluster-28937.105181,Cluster-28937.131815,Cluster-28937.142821,Cluster-28937.4843,Cluster-28937.87731,Cluster-28937.105182,Cluster-18194.0,Cluster-26634.0,Cluster-28937.208823,Cluster-28937.208763,Cluster-28937.111857,Cluster-28937.68402,Cluster-28937.68398,Cluster-28937.834…
GO:0005575	Cellular Component	GO:0044464	cell part	GO:0031975	envelope	GO:0031967	organelle envelope	1860	Cluster-28937.35872,Cluster-26870.0,Cluster-28937.134016,Cluster-28937.89339,Cluster-28937.113296,Cluster-28937.76697,Cluster-28937.35352,Cluster-28937.195240,Cluster-36404.0,Cluster-28937.99332,Cluster-28937.32024,Cluster-28937.451,Cluster-28937.209800,Cluster-28937.200862,Cluster-28937.113362,Cluster-28937.56268,Cluster-28937.42110,Cluster-28937.147836,Cluster-28937.162956,Cluster-28937.160886,…
GO:0005575	Cellular Component	GO:0044464	cell part	GO:0031975	envelope	GO:0030313	cell envelope	180	Cluster-28937.76592,Cluster-28937.129562,Cluster-28937.57790,Cluster-2384.0,Cluster-28937.119449,Cluster-28937.202544,Cluster-28937.183612,Cluster-28937.169277,Cluster-28937.67547,Cluster-28937.111592,Cluster-28937.11648,Cluster-28937.100586,Cluster-28937.114766,Cluster-29565.0,Cluster-28937.150043,Cluster-28937.182808,Cluster-28937.173751,Cluster-28937.208167,Cluster-28937.83001,Cluster-28937.16…
GO:0005575	Cellular Component	GO:0044464	cell part	GO:0005622	intracellular	GO:0044424	intracellular part	34584	Cluster-28937.42608,Cluster-28937.48255,Cluster-28937.187643,Cluster-28937.105679,Cluster-25078.0,Cluster-28937.208671,Cluster-28937.143343,Cluster-28259.1,Cluster-28937.70556,Cluster-28937.79312,Cluster-28937.79872,Cluster-28937.211138,Cluster-28937.163390,Cluster-28937.78168,Cluster-28937.92709,Cluster-28937.12420,Cluster-28937.131005,Cluster-11561.0,Cluster-28937.132283,Cluster-28937.147913,Cl…
GO:0005575	Cellular Component	GO:0044464	cell part	GO:0042175	nuclear outer membrane-endoplasmic reticulum membrane network	GO:0005789	endoplasmic reticulum membrane	717	Cluster-30138.0,Cluster-28937.193549,Cluster-28937.64985,Cluster-28937.31656,Cluster-28937.113097,Cluster-28937.82814,Cluster-28937.143011,Cluster-28937.71330,Cluster-28937.155962,Cluster-28937.134071,Cluster-28937.88654,Cluster-16681.0,Cluster-28937.159222,Cluster-28937.66766,Cluster-28937.73372,Cluster-28937.142436,Cluster-28937.103439,Cluster-28937.65526,Cluster-28937.157893,Cluster-33064.0,Cl…
GO:0005575	Cellular Component	GO:0044464	cell part	GO:0097458	neuron part	GO:0098793	presynapse	20	Cluster-28937.209348,Cluster-28937.184858,Cluster-28937.53619,Cluster-21443.0,Cluster-21536.0,Cluster-28937.22381,Cluster-28937.177762,Cluster-28937.175739,Cluster-28937.49452,Cluster-28937.76016,Cluster-28937.65549,Cluster-28937.165147,Cluster-28937.21656,Cluster-28937.175259,Cluster-17141.0,Cluster-28937.53618,Cluster-28937.49131,Cluster-28937.175258,Cluster-28937.49128,Cluster-28937.45588
GO:0005575	Cellular Component	GO:0044464	cell part	GO:0005886	plasma membrane	GO:0031226	intrinsic component of plasma membrane	970	Cluster-20105.0,Cluster-29460.1,Cluster-28937.46775,Cluster-28937.88120,Cluster-28937.78775,Cluster-28937.4826,Cluster-28937.29979,Cluster-28937.166883,Cluster-28937.10623,Cluster-28937.118445,Cluster-28937.220027,Cluster-28937.110125,Cluster-26185.0,Cluster-28937.110320,Cluster-28937.29801,Cluster-343.0,Cluster-28937.208587,Cluster-28937.159692,Cluster-28937.80626,Cluster-28937.51612,Cluster-289…
GO:0005575	Cellular Component	GO:0044464	cell part	GO:0005886	plasma membrane	GO:0009898	cytoplasmic side of plasma membrane	33	Cluster-28937.43477,Cluster-28937.1179,Cluster-28937.48871,Cluster-28937.139124,Cluster-28937.16029,Cluster-28937.18888,Cluster-28937.131065,Cluster-28937.14087,Cluster-28937.43480,Cluster-6932.1,Cluster-28937.48869,Cluster-28937.38185,Cluster-28937.43279,Cluster-28937.38184,Cluster-28937.119804,Cluster-28937.48868,Cluster-2268.0,Cluster-28937.210043,Cluster-4045.0,Cluster-28937.127701,Cluster-28…
GO:0005575	Cellular Component	GO:0044464	cell part	GO:0005886	plasma membrane	GO:0019897	extrinsic component of plasma membrane	154	Cluster-28937.209580,Cluster-28937.30428,Cluster-28937.74015,Cluster-28937.67844,Cluster-1431.0,Cluster-28937.203814,Cluster-28937.138984,Cluster-28937.196603,Cluster-28937.201770,Cluster-28937.195470,Cluster-3519.0,Cluster-28937.53907,Cluster-28937.38184,Cluster-28937.43279,Cluster-31882.0,Cluster-28937.165648,Cluster-1537.0,Cluster-28937.98680,Cluster-28937.18719,Cluster-28937.110401,Cluster-28…
GO:0005575	Cellular Component	GO:0044464	cell part	GO:0005886	plasma membrane	GO:0098797	plasma membrane protein complex	1086	Cluster-28937.115027,Cluster-28937.145820,Cluster-28937.35074,Cluster-28937.204557,Cluster-28937.108052,Cluster-28937.197981,Cluster-28937.99346,Cluster-28937.99667,Cluster-28937.109785,Cluster-28937.72066,Cluster-24559.0,Cluster-28937.140221,Cluster-28937.32142,Cluster-33196.0,Cluster-28937.41329,Cluster-28937.52612,Cluster-28937.116241,Cluster-28937.158218,Cluster-28937.126890,Cluster-28937.759…
GO:0005575	Cellular Component	GO:0044464	cell part	GO:0005886	plasma membrane	GO:0044459	plasma membrane part	1682	Cluster-28937.64819,Cluster-28937.75544,Cluster-28937.132468,Cluster-28937.158023,Cluster-28937.130637,Cluster-28937.26111,Cluster-28937.41523,Cluster-28937.102492,Cluster-28937.128175,Cluster-28937.86135,Cluster-28937.52618,Cluster-28937.69816,Cluster-28937.74929,Cluster-28937.15656,Cluster-28937.136401,Cluster-28937.86035,Cluster-28937.34307,Cluster-28937.46777,Cluster-32503.3,Cluster-28937.165…
GO:0005575	Cellular Component	GO:0044464	cell part	GO:0005886	plasma membrane	GO:0098802	plasma membrane receptor complex	114	Cluster-28937.17409,Cluster-28937.68331,Cluster-24780.0,Cluster-28937.130633,Cluster-28937.156137,Cluster-28937.134633,Cluster-28937.59273,Cluster-28937.194070,Cluster-28937.143533,Cluster-28937.97007,Cluster-28937.99625,Cluster-28937.213145,Cluster-28937.108319,Cluster-28937.123503,Cluster-28937.44199,Cluster-28937.78775,Cluster-28937.98873,Cluster-28937.19177,Cluster-28937.204619,Cluster-28937.…
GO:0005575	Cellular Component	GO:0044464	cell part	GO:0005886	plasma membrane	GO:0005887	integral component of plasma membrane	432	Cluster-14406.0,Cluster-28937.73613,Cluster-4086.0,Cluster-28937.107510,Cluster-28937.126887,Cluster-28937.51122,Cluster-28937.184143,Cluster-28937.184142,Cluster-11867.1,Cluster-28937.175522,Cluster-28937.27668,Cluster-28937.7245,Cluster-28937.178120,Cluster-28937.25171,Cluster-28937.130281,Cluster-28937.168251,Cluster-28937.125784,Cluster-28937.148176,Cluster-28937.212611,Cluster-28937.20626,Cl…
GO:0005575	Cellular Component	GO:0044464	cell part	GO:0044459	plasma membrane part	GO:0031226	intrinsic component of plasma membrane	970	Cluster-20105.0,Cluster-29460.1,Cluster-28937.46775,Cluster-28937.88120,Cluster-28937.78775,Cluster-28937.4826,Cluster-28937.29979,Cluster-28937.166883,Cluster-28937.10623,Cluster-28937.118445,Cluster-28937.220027,Cluster-28937.110125,Cluster-26185.0,Cluster-28937.110320,Cluster-28937.29801,Cluster-343.0,Cluster-28937.208587,Cluster-28937.159692,Cluster-28937.80626,Cluster-28937.51612,Cluster-289…
GO:0005575	Cellular Component	GO:0044464	cell part	GO:0044459	plasma membrane part	GO:0009898	cytoplasmic side of plasma membrane	33	Cluster-28937.43477,Cluster-28937.1179,Cluster-28937.48871,Cluster-28937.139124,Cluster-28937.16029,Cluster-28937.18888,Cluster-28937.131065,Cluster-28937.14087,Cluster-28937.43480,Cluster-6932.1,Cluster-28937.48869,Cluster-28937.38185,Cluster-28937.43279,Cluster-28937.38184,Cluster-28937.119804,Cluster-28937.48868,Cluster-2268.0,Cluster-28937.210043,Cluster-4045.0,Cluster-28937.127701,Cluster-28…
GO:0005575	Cellular Component	GO:0044464	cell part	GO:0044459	plasma membrane part	GO:0019897	extrinsic component of plasma membrane	154	Cluster-28937.209580,Cluster-28937.30428,Cluster-28937.74015,Cluster-28937.67844,Cluster-1431.0,Cluster-28937.203814,Cluster-28937.138984,Cluster-28937.196603,Cluster-28937.201770,Cluster-28937.195470,Cluster-3519.0,Cluster-28937.53907,Cluster-28937.38184,Cluster-28937.43279,Cluster-31882.0,Cluster-28937.165648,Cluster-1537.0,Cluster-28937.98680,Cluster-28937.18719,Cluster-28937.110401,Cluster-28…
GO:0005575	Cellular Component	GO:0044464	cell part	GO:0044459	plasma membrane part	GO:0098797	plasma membrane protein complex	1086	Cluster-28937.115027,Cluster-28937.145820,Cluster-28937.35074,Cluster-28937.204557,Cluster-28937.108052,Cluster-28937.197981,Cluster-28937.99346,Cluster-28937.99667,Cluster-28937.109785,Cluster-28937.72066,Cluster-24559.0,Cluster-28937.140221,Cluster-28937.32142,Cluster-33196.0,Cluster-28937.41329,Cluster-28937.52612,Cluster-28937.116241,Cluster-28937.158218,Cluster-28937.126890,Cluster-28937.759…
GO:0005575	Cellular Component	GO:0044464	cell part	GO:0012505	endomembrane system	GO:0030141	secretory granule	42	Cluster-28937.139185,Cluster-28937.211037,Cluster-26002.0,Cluster-21264.0,Cluster-28937.179037,Cluster-28937.16618,Cluster-28937.181239,Cluster-28937.40917,Cluster-11623.0,Cluster-26002.1,Cluster-28210.0,Cluster-28937.61172,Cluster-28937.61169,Cluster-28937.205495,Cluster-28937.73313,Cluster-28937.195020,Cluster-28937.50467,Cluster-28937.141556,Cluster-28937.104103,Cluster-28937.106278,Cluster-12…
GO:0005575	Cellular Component	GO:0044464	cell part	GO:0012505	endomembrane system	GO:0005768	endosome	59	Cluster-28937.184954,Cluster-28937.133120,Cluster-28937.149940,Cluster-28937.119051,Cluster-28937.17662,Cluster-28937.60763,Cluster-28937.18797,Cluster-28937.79778,Cluster-28937.189298,Cluster-28937.206521,Cluster-28937.191314,Cluster-28937.151352,Cluster-28937.12791,Cluster-11062.0,Cluster-28937.67561,Cluster-28937.155822,Cluster-28937.211020,Cluster-28937.215886,Cluster-28937.8343,Cluster-14938…
GO:0005575	Cellular Component	GO:0044464	cell part	GO:0012505	endomembrane system	GO:0042175	nuclear outer membrane-endoplasmic reticulum membrane network	1394	Cluster-28937.77721,Cluster-28937.130579,Cluster-25039.0,Cluster-7877.0,Cluster-28937.60918,Cluster-28937.53938,Cluster-28937.38454,Cluster-28937.87537,Cluster-5215.0,Cluster-28937.14673,Cluster-28937.170634,Cluster-28937.26435,Cluster-28937.35695,Cluster-28937.86638,Cluster-28937.142527,Cluster-28937.32438,Cluster-28937.38340,Cluster-28937.12662,Cluster-28937.92979,Cluster-28937.128450,Cluster-2…
GO:0005575	Cellular Component	GO:0044464	cell part	GO:0012505	endomembrane system	GO:0005794	Golgi apparatus	625	Cluster-28937.158778,Cluster-28937.94768,Cluster-28937.18769,Cluster-28937.197333,Cluster-28937.160048,Cluster-28937.136200,Cluster-28937.41769,Cluster-28937.177209,Cluster-33457.0,Cluster-28937.164163,Cluster-32305.0,Cluster-28937.118852,Cluster-28937.25800,Cluster-28937.48704,Cluster-28937.137431,Cluster-28937.152417,Cluster-28937.184939,Cluster-28937.88248,Cluster-5508.0,Cluster-28937.26374,Cl…
GO:0005575	Cellular Component	GO:0044464	cell part	GO:0012505	endomembrane system	GO:0005783	endoplasmic reticulum	1481	Cluster-28937.83195,Cluster-28937.141960,Cluster-28937.168197,Cluster-28937.111274,Cluster-28937.24951,Cluster-25378.0,Cluster-34307.0,Cluster-28937.106361,Cluster-28937.81339,Cluster-28937.23218,Cluster-28937.179306,Cluster-28937.124630,Cluster-28937.154179,Cluster-28937.28569,Cluster-28937.164942,Cluster-701.0,Cluster-7862.0,Cluster-28937.174075,Cluster-28937.135294,Cluster-28937.212178,Cluster…
GO:0005575	Cellular Component	GO:0044464	cell part	GO:0012505	endomembrane system	GO:0005905	coated pit	72	Cluster-28937.30098,Cluster-28937.105228,Cluster-28937.182205,Cluster-28937.76703,Cluster-6777.0,Cluster-28937.15524,Cluster-18902.0,Cluster-32139.1,Cluster-28937.103910,Cluster-28937.189321,Cluster-28937.159693,Cluster-28937.109958,Cluster-28937.64202,Cluster-28937.114018,Cluster-28937.164759,Cluster-28937.26484,Cluster-28937.109756,Cluster-28937.64196,Cluster-28937.159694,Cluster-28937.69816,Cl…
GO:0005575	Cellular Component	GO:0044464	cell part	GO:0012505	endomembrane system	GO:0030133	transport vesicle	477	Cluster-28937.138545,Cluster-28937.139427,Cluster-28937.127303,Cluster-28937.167837,Cluster-28937.119099,Cluster-28937.196784,Cluster-28937.124124,Cluster-28937.126244,Cluster-28937.158564,Cluster-28937.29158,Cluster-30214.0,Cluster-28937.148529,Cluster-28937.36230,Cluster-28937.10631,Cluster-13741.0,Cluster-30581.0,Cluster-28937.22821,Cluster-28937.214156,Cluster-28937.103627,Cluster-1839.0,Clus…
GO:0005575	Cellular Component	GO:0044464	cell part	GO:0012505	endomembrane system	GO:0005635	nuclear envelope	175	Cluster-28937.136308,Cluster-28937.115121,Cluster-28937.140413,Cluster-28937.18912,Cluster-28937.79328,Cluster-28937.207990,Cluster-20610.0,Cluster-28937.55147,Cluster-28937.106721,Cluster-28937.35353,Cluster-28937.88504,Cluster-28937.128616,Cluster-28937.189768,Cluster-28937.129689,Cluster-28937.4792,Cluster-28937.177142,Cluster-28937.53119,Cluster-28937.96678,Cluster-27383.0,Cluster-28937.83696…
GO:0005575	Cellular Component	GO:0044464	cell part	GO:0042995	cell projection	GO:0044463	cell projection part	135	Cluster-28937.87369,Cluster-28937.101797,Cluster-28937.102135,Cluster-28937.22745,Cluster-28937.120335,Cluster-28937.208167,Cluster-28937.48108,Cluster-28937.150204,Cluster-28937.146980,Cluster-12951.0,Cluster-16502.0,Cluster-28937.11648,Cluster-28937.143299,Cluster-28937.95997,Cluster-28937.116907,Cluster-28937.146989,Cluster-28937.80536,Cluster-28937.1050,Cluster-28937.179262,Cluster-28937.2161…
GO:0005575	Cellular Component	GO:0044464	cell part	GO:0042995	cell projection	GO:0009288	bacterial-type flagellum	101	Cluster-28937.146989,Cluster-28937.80536,Cluster-28937.216171,Cluster-28937.213336,Cluster-28937.1050,Cluster-28937.216172,Cluster-28937.27682,Cluster-28937.203480,Cluster-28937.98750,Cluster-28937.140585,Cluster-28937.56739,Cluster-28937.213335,Cluster-28937.212869,Cluster-28937.166064,Cluster-28937.146987,Cluster-28937.216176,Cluster-28937.140078,Cluster-28937.91144,Cluster-28937.105570,Cluster…
GO:0005575	Cellular Component	GO:0044464	cell part	GO:0042995	cell projection	GO:0005929	cilium	269	Cluster-28937.58506,Cluster-28937.48108,Cluster-28937.150204,Cluster-28937.137821,Cluster-28937.72707,Cluster-28937.1923,Cluster-28937.125367,Cluster-28937.11691,Cluster-28937.1475,Cluster-28937.100451,Cluster-28937.14207,Cluster-28937.97974,Cluster-28937.219696,Cluster-28937.31969,Cluster-9321.0,Cluster-28937.109473,Cluster-28937.142638,Cluster-28937.170518,Cluster-28937.63324,Cluster-28937.2011…
GO:0005575	Cellular Component	GO:0044464	cell part	GO:0030312	external encapsulating structure	GO:0044462	external encapsulating structure part	120	Cluster-28937.86613,Cluster-28937.123125,Cluster-28937.1361,Cluster-28937.101795,Cluster-28937.93885,Cluster-23833.0,Cluster-19254.0,Cluster-28937.222256,Cluster-28937.212552,Cluster-28937.171913,Cluster-28937.101763,Cluster-28937.164096,Cluster-28937.76594,Cluster-32391.0,Cluster-28937.88580,Cluster-33281.1,Cluster-28937.75917,Cluster-28937.64113,Cluster-28937.76585,Cluster-28937.25165,Cluster-2…
GO:0005575	Cellular Component	GO:0044464	cell part	GO:0030312	external encapsulating structure	GO:0005618	cell wall	95	Cluster-28937.125549,Cluster-28937.112506,Cluster-28937.40726,Cluster-28937.119588,Cluster-28937.19925,Cluster-28937.3361,Cluster-28937.85059,Cluster-28937.58510,Cluster-28937.27163,Cluster-28937.46399,Cluster-28937.38805,Cluster-28937.184140,Cluster-30135.0,Cluster-28937.145072,Cluster-1781.0,Cluster-28937.145669,Cluster-28937.41084,Cluster-28937.7685,Cluster-28937.170122,Cluster-28937.11013,Clu…
GO:0005575	Cellular Component	GO:0044464	cell part	GO:0071944	cell periphery	GO:0005886	plasma membrane	1684	Cluster-28937.101113,Cluster-28937.51612,Cluster-28937.58083,Cluster-28937.147707,Cluster-28937.97007,Cluster-30748.0,Cluster-28937.110320,Cluster-28937.171075,Cluster-28937.74085,Cluster-28937.208587,Cluster-343.0,Cluster-28937.159692,Cluster-28937.118993,Cluster-28937.40542,Cluster-28937.183052,Cluster-28937.163769,Cluster-28937.166883,Cluster-28937.4826,Cluster-28937.10623,Cluster-28937.110125…
GO:0005575	Cellular Component	GO:0044464	cell part	GO:0071944	cell periphery	GO:0005938	cell cortex	360	Cluster-28937.10016,Cluster-28937.9703,Cluster-28937.197766,Cluster-28937.114286,Cluster-28937.167967,Cluster-28937.24483,Cluster-28937.158262,Cluster-28937.67965,Cluster-28937.36607,Cluster-28937.143391,Cluster-28937.186245,Cluster-28937.147114,Cluster-28937.129210,Cluster-28937.135156,Cluster-28937.156052,Cluster-28937.57575,Cluster-28937.7548,Cluster-28937.120205,Cluster-28937.200934,Cluster-2…
GO:0005575	Cellular Component	GO:0044464	cell part	GO:0071944	cell periphery	GO:0030312	external encapsulating structure	647	Cluster-28937.102580,Cluster-32013.0,Cluster-28937.162323,Cluster-28937.20104,Cluster-28937.168674,Cluster-28937.178224,Cluster-28937.101783,Cluster-28937.101795,Cluster-28937.151585,Cluster-28937.159691,Cluster-28937.113722,Cluster-28937.101135,Cluster-28937.72765,Cluster-28937.19648,Cluster-28937.34349,Cluster-28937.25178,Cluster-28937.123081,Cluster-28937.217574,Cluster-28937.72768,Cluster-289…
GO:0005575	Cellular Component	GO:0044217	other organism part	GO:0033643	host cell part	GO:0043656	intracellular region of host	559	Cluster-28937.87823,Cluster-28937.11849,Cluster-28937.152264,Cluster-28937.171650,Cluster-28937.154589,Cluster-28937.220605,Cluster-28937.74790,Cluster-28937.111243,Cluster-28937.19090,Cluster-16527.0,Cluster-28937.128011,Cluster-11558.0,Cluster-28937.63075,Cluster-28937.210769,Cluster-28937.6654,Cluster-28937.72295,Cluster-28937.127154,Cluster-28937.103321,Cluster-28937.136299,Cluster-28937.1989…
GO:0005575	Cellular Component	GO:0044217	other organism part	GO:0033643	host cell part	GO:0044385	integral to membrane of host cell	8	Cluster-28937.214474,Cluster-28937.174874,Cluster-28937.168781,Cluster-28937.28930,Cluster-14728.0,Cluster-28937.4109,Cluster-28937.212835,Cluster-28937.61599
GO:0005575	Cellular Component	GO:0044217	other organism part	GO:0033643	host cell part	GO:0039713	viral factory	44	Cluster-28937.58064,Cluster-28937.41043,Cluster-28937.55045,Cluster-13873.0,Cluster-28937.56317,Cluster-28937.39800,Cluster-17682.0,Cluster-28937.91242,Cluster-28937.97909,Cluster-28937.148754,Cluster-28937.86896,Cluster-28937.85496,Cluster-28937.143741,Cluster-28937.173236,Cluster-28937.22355,Cluster-28937.72740,Cluster-28937.196464,Cluster-28937.148755,Cluster-28937.37783,Cluster-28937.86900,Cl…
GO:0005575	Cellular Component	GO:0044217	other organism part	GO:0033643	host cell part	GO:0033646	host intracellular part	559	Cluster-28937.104161,Cluster-28937.100720,Cluster-28937.167413,Cluster-28937.53150,Cluster-28937.35621,Cluster-28937.24516,Cluster-28937.215051,Cluster-28937.148754,Cluster-28937.85496,Cluster-28937.219771,Cluster-28937.28742,Cluster-28937.83438,Cluster-28937.148755,Cluster-28937.12090,Cluster-15328.0,Cluster-28937.37783,Cluster-28937.60691,Cluster-28937.128409,Cluster-28937.130244,Cluster-28937.…
GO:0005575	Cellular Component	GO:0044217	other organism part	GO:0033643	host cell part	GO:0044156	host cell junction	4	Cluster-28937.51866,Cluster-28937.55642,Cluster-28937.153641,Cluster-28937.51867
GO:0005575	Cellular Component	GO:0044217	other organism part	GO:0033643	host cell part	GO:0033644	host cell membrane	15	Cluster-28937.174874,Cluster-28937.214474,Cluster-28937.28930,Cluster-28937.168781,Cluster-28937.51866,Cluster-28937.146233,Cluster-28937.51867,Cluster-28937.4109,Cluster-14728.0,Cluster-28937.61599,Cluster-28937.212835,Cluster-28937.153641,Cluster-23389.0,Cluster-28937.69403,Cluster-28937.55642
GO:0005575	Cellular Component	GO:0044217	other organism part	GO:0044279	other organism membrane	GO:0044218	other organism cell membrane	271	Cluster-28937.90879,Cluster-28937.178792,Cluster-28937.184339,Cluster-28937.104672,Cluster-28937.135316,Cluster-28937.212835,Cluster-28937.180417,Cluster-16801.1,Cluster-28937.147336,Cluster-28937.61788,Cluster-28937.124099,Cluster-28937.100015,Cluster-28937.62672,Cluster-32870.1,Cluster-28937.40150,Cluster-28937.72638,Cluster-28937.69680,Cluster-28937.40884,Cluster-28937.46776,Cluster-28937.2060…
GO:0005575	Cellular Component	GO:0044217	other organism part	GO:0044216	other organism cell	GO:0044218	other organism cell membrane	271	Cluster-28937.90879,Cluster-28937.178792,Cluster-28937.184339,Cluster-28937.104672,Cluster-28937.135316,Cluster-28937.212835,Cluster-28937.180417,Cluster-16801.1,Cluster-28937.147336,Cluster-28937.61788,Cluster-28937.124099,Cluster-28937.100015,Cluster-28937.62672,Cluster-32870.1,Cluster-28937.40150,Cluster-28937.72638,Cluster-28937.69680,Cluster-28937.40884,Cluster-28937.46776,Cluster-28937.2060…
GO:0005575	Cellular Component	GO:0044217	other organism part	GO:0044216	other organism cell	GO:0043657	host cell	815	Cluster-28937.88273,Cluster-28937.167411,Cluster-28937.186603,Cluster-28937.65042,Cluster-28937.180254,Cluster-6800.0,Cluster-28937.192491,Cluster-28937.94322,Cluster-28937.205741,Cluster-28937.168808,Cluster-28937.113286,Cluster-28937.90024,Cluster-28937.5680,Cluster-28937.62663,Cluster-28937.23886,Cluster-28937.148537,Cluster-28937.90325,Cluster-28937.210773,Cluster-28937.49774,Cluster-13802.0,…
GO:0005575	Cellular Component	GO:0016020	membrane	GO:0098589	membrane region	GO:0005905	coated pit	72	Cluster-28937.30098,Cluster-28937.105228,Cluster-28937.182205,Cluster-28937.76703,Cluster-6777.0,Cluster-28937.15524,Cluster-18902.0,Cluster-32139.1,Cluster-28937.103910,Cluster-28937.189321,Cluster-28937.159693,Cluster-28937.109958,Cluster-28937.64202,Cluster-28937.114018,Cluster-28937.164759,Cluster-28937.26484,Cluster-28937.109756,Cluster-28937.64196,Cluster-28937.159694,Cluster-28937.69816,Cl…
GO:0005575	Cellular Component	GO:0016020	membrane	GO:0098589	membrane region	GO:0098857	membrane microdomain	36	Cluster-28937.133120,Cluster-28937.184954,Cluster-28937.149940,Cluster-28937.18797,Cluster-28937.17662,Cluster-28937.151352,Cluster-11062.0,Cluster-28937.12791,Cluster-28937.196262,Cluster-28937.211020,Cluster-28937.155822,Cluster-28937.67561,Cluster-28937.155821,Cluster-17769.0,Cluster-28937.151353,Cluster-28937.88384,Cluster-28937.184955,Cluster-28937.207746,Cluster-28937.130002,Cluster-28937.4…
GO:0005575	Cellular Component	GO:0016020	membrane	GO:0098805	whole membrane	GO:0030658	transport vesicle membrane	477	Cluster-28937.69793,Cluster-28937.54102,Cluster-28937.180845,Cluster-28937.158572,Cluster-28937.154876,Cluster-28937.14601,Cluster-26788.0,Cluster-28937.158565,Cluster-28937.43981,Cluster-28937.64207,Cluster-28937.99066,Cluster-28937.158568,Cluster-28937.31715,Cluster-28937.11299,Cluster-28937.104070,Cluster-28937.27614,Cluster-28937.126246,Cluster-28937.133757,Cluster-28937.44151,Cluster-28937.1…
GO:0005575	Cellular Component	GO:0016020	membrane	GO:0098805	whole membrane	GO:0010008	endosome membrane	39	Cluster-28937.18797,Cluster-28937.17662,Cluster-28937.149940,Cluster-28937.133120,Cluster-28937.184954,Cluster-14938.0,Cluster-28937.196262,Cluster-28937.215886,Cluster-28937.211020,Cluster-28937.155822,Cluster-28937.67561,Cluster-11062.0,Cluster-28937.12791,Cluster-28937.151352,Cluster-28937.70427,Cluster-6086.0,Cluster-2154.0,Cluster-28937.42000,Cluster-3660.0,Cluster-28937.88384,Cluster-28937.…
GO:0005575	Cellular Component	GO:0016020	membrane	GO:0098805	whole membrane	GO:0005774	vacuolar membrane	111	Cluster-28937.94214,Cluster-24742.0,Cluster-28937.37466,Cluster-28937.210727,Cluster-28937.117164,Cluster-28937.146247,Cluster-28937.68602,Cluster-3179.0,Cluster-28937.130757,Cluster-19616.0,Cluster-28937.55770,Cluster-28937.94552,Cluster-28937.10013,Cluster-28937.53525,Cluster-28937.127590,Cluster-28937.68910,Cluster-34097.0,Cluster-28937.6222,Cluster-28937.211647,Cluster-28937.155415,Cluster-28…
GO:0005575	Cellular Component	GO:0016020	membrane	GO:0098805	whole membrane	GO:0098589	membrane region	108	Cluster-451.0,Cluster-28937.41329,Cluster-28937.171209,Cluster-4886.0,Cluster-4583.0,Cluster-28937.26286,Cluster-28937.28007,Cluster-28937.33623,Cluster-28937.41324,Cluster-28937.159687,Cluster-28937.155820,Cluster-28937.124127,Cluster-28937.67560,Cluster-28937.161896,Cluster-11257.0,Cluster-28937.188344,Cluster-28937.207746,Cluster-28937.130002,Cluster-28937.184955,Cluster-28937.88384,Cluster-28…
GO:0005575	Cellular Component	GO:0016020	membrane	GO:0098805	whole membrane	GO:0030660	Golgi-associated vesicle membrane	119	Cluster-28937.41324,Cluster-28937.33623,Cluster-28937.128743,Cluster-28937.159687,Cluster-28937.166923,Cluster-28937.149259,Cluster-11257.0,Cluster-28937.124127,Cluster-28937.59088,Cluster-28937.126477,Cluster-451.0,Cluster-28937.41329,Cluster-28937.89195,Cluster-28937.171209,Cluster-4886.0,Cluster-6805.0,Cluster-28937.40069,Cluster-28937.178270,Cluster-28937.107921,Cluster-28937.153962,Cluster-2…
GO:0005575	Cellular Component	GO:0016020	membrane	GO:0098805	whole membrane	GO:0030662	coated vesicle membrane	524	Cluster-30581.0,Cluster-28937.22821,Cluster-28937.36230,Cluster-28937.10631,Cluster-1839.0,Cluster-28937.116125,Cluster-28937.103627,Cluster-28937.139427,Cluster-28937.167837,Cluster-28937.119099,Cluster-30214.0,Cluster-28937.29158,Cluster-28937.196784,Cluster-28937.126244,Cluster-2894.0,Cluster-28937.50454,Cluster-28937.158567,Cluster-28937.104013,Cluster-28937.122234,Cluster-28937.26673,Cluster…
GO:0005575	Cellular Component	GO:0016020	membrane	GO:0098805	whole membrane	GO:0031903	microbody membrane	90	Cluster-28937.114639,Cluster-28937.81042,Cluster-28937.56956,Cluster-28937.20060,Cluster-28937.142540,Cluster-28176.0,Cluster-31121.0,Cluster-28937.69133,Cluster-28937.156800,Cluster-28937.113617,Cluster-28937.180973,Cluster-28937.96843,Cluster-28937.12872,Cluster-11029.0,Cluster-28937.7689,Cluster-28937.39680,Cluster-28937.119959,Cluster-28937.173073,Cluster-28937.35395,Cluster-28937.142474,Clus…
GO:0005575	Cellular Component	GO:0016020	membrane	GO:0098805	whole membrane	GO:0031968	organelle outer membrane	518	Cluster-28937.71840,Cluster-20518.1,Cluster-28937.163693,Cluster-11927.0,Cluster-28937.162320,Cluster-28937.103491,Cluster-28937.106416,Cluster-28937.178993,Cluster-28937.94322,Cluster-28937.183603,Cluster-28937.56131,Cluster-18400.0,Cluster-28937.44059,Cluster-28937.39556,Cluster-28937.21603,Cluster-28937.110555,Cluster-12471.0,Cluster-28937.98122,Cluster-28937.126571,Cluster-28937.91177,Cluster…
GO:0005575	Cellular Component	GO:0016020	membrane	GO:0048475	coated membrane	GO:0030117	membrane coat	639	Cluster-28937.35039,Cluster-28937.138548,Cluster-28937.135373,Cluster-28937.74061,Cluster-28937.70660,Cluster-28937.76801,Cluster-28937.114143,Cluster-28937.73844,Cluster-28937.136571,Cluster-28937.32527,Cluster-28937.96234,Cluster-28937.85860,Cluster-28937.139289,Cluster-28937.71592,Cluster-28937.69053,Cluster-28937.109289,Cluster-28937.88823,Cluster-28937.97209,Cluster-28937.214156,Cluster-2880…
GO:0005575	Cellular Component	GO:0016020	membrane	GO:0034357	photosynthetic membrane	GO:0042651	thylakoid membrane	352	Cluster-28937.105585,Cluster-28937.105487,Cluster-28937.59050,Cluster-28937.124653,Cluster-28937.106106,Cluster-28937.51442,Cluster-28937.79843,Cluster-28937.125151,Cluster-28937.109108,Cluster-2238.0,Cluster-28937.103488,Cluster-28937.13224,Cluster-28937.194715,Cluster-28937.116403,Cluster-28937.106104,Cluster-28937.112061,Cluster-11422.0,Cluster-28937.104798,Cluster-28937.156912,Cluster-28937.9…
GO:0005575	Cellular Component	GO:0016020	membrane	GO:0034357	photosynthetic membrane	GO:0009521	photosystem	1306	Cluster-28937.112729,Cluster-28937.191201,Cluster-28937.98896,Cluster-28937.130780,Cluster-28937.138703,Cluster-28937.37472,Cluster-19670.1,Cluster-28937.203238,Cluster-28937.112837,Cluster-28937.104481,Cluster-28937.125827,Cluster-28937.192080,Cluster-28937.209131,Cluster-28937.103416,Cluster-28937.107173,Cluster-28937.145760,Cluster-28937.114731,Cluster-28937.95778,Cluster-28937.110351,Cluster-…
GO:0005575	Cellular Component	GO:0016020	membrane	GO:0044425	membrane part	GO:0005789	endoplasmic reticulum membrane	717	Cluster-30138.0,Cluster-28937.193549,Cluster-28937.64985,Cluster-28937.31656,Cluster-28937.113097,Cluster-28937.82814,Cluster-28937.143011,Cluster-28937.71330,Cluster-28937.155962,Cluster-28937.134071,Cluster-28937.88654,Cluster-16681.0,Cluster-28937.159222,Cluster-28937.66766,Cluster-28937.73372,Cluster-28937.142436,Cluster-28937.103439,Cluster-28937.65526,Cluster-28937.157893,Cluster-33064.0,Cl…
GO:0005575	Cellular Component	GO:0016020	membrane	GO:0044425	membrane part	GO:0070469	respiratory chain	605	Cluster-20096.0,Cluster-28937.185304,Cluster-28937.141994,Cluster-28937.149884,Cluster-28937.64157,Cluster-28937.159972,Cluster-28937.134707,Cluster-3116.0,Cluster-28937.209480,Cluster-28299.0,Cluster-28937.124283,Cluster-28937.107980,Cluster-28937.64156,Cluster-28937.178178,Cluster-28937.2033,Cluster-28937.175409,Cluster-28937.20485,Cluster-28937.43896,Cluster-28937.143446,Cluster-28937.125744,C…
GO:0005575	Cellular Component	GO:0016020	membrane	GO:0044425	membrane part	GO:0098589	membrane region	108	Cluster-451.0,Cluster-28937.41329,Cluster-28937.171209,Cluster-4886.0,Cluster-4583.0,Cluster-28937.26286,Cluster-28937.28007,Cluster-28937.33623,Cluster-28937.41324,Cluster-28937.159687,Cluster-28937.155820,Cluster-28937.124127,Cluster-28937.67560,Cluster-28937.161896,Cluster-11257.0,Cluster-28937.188344,Cluster-28937.207746,Cluster-28937.130002,Cluster-28937.184955,Cluster-28937.88384,Cluster-28…
GO:0005575	Cellular Component	GO:0016020	membrane	GO:0044425	membrane part	GO:0019898	extrinsic component of membrane	208	Cluster-28937.103920,Cluster-28937.48870,Cluster-31121.0,Cluster-28937.41523,Cluster-28937.102492,Cluster-28937.95307,Cluster-28937.78709,Cluster-28937.29423,Cluster-28937.119806,Cluster-28937.103923,Cluster-28937.92379,Cluster-28937.178756,Cluster-29482.1,Cluster-28937.76330,Cluster-28937.36444,Cluster-28937.170692,Cluster-28937.189282,Cluster-28937.94011,Cluster-28937.74016,Cluster-28937.184998…
GO:0005575	Cellular Component	GO:0016020	membrane	GO:0044425	membrane part	GO:0098796	membrane protein complex	6313	Cluster-24877.0,Cluster-28937.115265,Cluster-28937.169616,Cluster-28937.182860,Cluster-28937.114222,Cluster-28937.177337,Cluster-28937.167839,Cluster-28937.110236,Cluster-28937.81068,Cluster-30185.0,Cluster-28937.153621,Cluster-28937.166529,Cluster-28937.73045,Cluster-28937.208847,Cluster-28937.81267,Cluster-32676.0,Cluster-28937.188237,Cluster-28937.122842,Cluster-28937.40772,Cluster-28937.18887…
GO:0005575	Cellular Component	GO:0016020	membrane	GO:0044425	membrane part	GO:0044453	nuclear membrane part	31	Cluster-28937.136616,Cluster-28937.79328,Cluster-28937.195577,Cluster-28937.207990,Cluster-28937.207991,Cluster-28937.136617,Cluster-28937.187323,Cluster-28937.64538,Cluster-28937.110882,Cluster-28937.113131,Cluster-28937.215679,Cluster-28937.34724,Cluster-28937.821,Cluster-37684.0,Cluster-28937.78043,Cluster-28937.132652,Cluster-28937.195578,Cluster-28937.82941,Cluster-28937.57660,Cluster-28937.…
GO:0005575	Cellular Component	GO:0016020	membrane	GO:0044425	membrane part	GO:0044455	mitochondrial membrane part	1097	Cluster-28937.190098,Cluster-28937.200114,Cluster-3129.0,Cluster-28937.157260,Cluster-28937.66249,Cluster-28937.154533,Cluster-28937.114656,Cluster-28937.127011,Cluster-28937.163205,Cluster-28937.189875,Cluster-28937.205329,Cluster-28937.17986,Cluster-28937.51886,Cluster-28937.165269,Cluster-28937.21267,Cluster-28937.116711,Cluster-28937.68780,Cluster-19599.2,Cluster-32727.0,Cluster-28937.102628,…
GO:0005575	Cellular Component	GO:0016020	membrane	GO:0044425	membrane part	GO:0098552	side of membrane	51	Cluster-28937.105027,Cluster-28937.119806,Cluster-28937.43281,Cluster-4045.0,Cluster-28937.165317,Cluster-28937.178557,Cluster-28937.127701,Cluster-28937.220724,Cluster-28937.48870,Cluster-28937.220725,Cluster-28937.65167,Cluster-2582.0,Cluster-3519.0,Cluster-2896.0,Cluster-28937.172532,Cluster-28937.7285,Cluster-28937.203949,Cluster-28937.7284,Cluster-28937.112129,Cluster-28937.74015,Cluster-289…
GO:0005575	Cellular Component	GO:0016020	membrane	GO:0044425	membrane part	GO:0031224	intrinsic component of membrane	16089	Cluster-28937.100780,Cluster-28937.91345,Cluster-35406.0,Cluster-28937.25806,Cluster-28937.107719,Cluster-12008.0,Cluster-28937.37060,Cluster-3357.0,Cluster-28937.169730,Cluster-21045.1,Cluster-28937.85164,Cluster-28937.119755,Cluster-28389.0,Cluster-8233.0,Cluster-28937.193899,Cluster-28937.44894,Cluster-28937.60032,Cluster-28937.45477,Cluster-28937.17935,Cluster-28937.58574,Cluster-28937.92270,…
GO:0005575	Cellular Component	GO:0016020	membrane	GO:0044425	membrane part	GO:0044459	plasma membrane part	1682	Cluster-28937.64819,Cluster-28937.75544,Cluster-28937.132468,Cluster-28937.158023,Cluster-28937.130637,Cluster-28937.26111,Cluster-28937.41523,Cluster-28937.102492,Cluster-28937.128175,Cluster-28937.86135,Cluster-28937.52618,Cluster-28937.69816,Cluster-28937.74929,Cluster-28937.15656,Cluster-28937.136401,Cluster-28937.86035,Cluster-28937.34307,Cluster-28937.46777,Cluster-32503.3,Cluster-28937.165…
GO:0005575	Cellular Component	GO:0016020	membrane	GO:0098552	side of membrane	GO:0098562	cytoplasmic side of membrane	51	Cluster-28937.203949,Cluster-28937.7284,Cluster-28937.7285,Cluster-28937.172532,Cluster-2896.0,Cluster-28937.74015,Cluster-28937.112129,Cluster-28937.74016,Cluster-28937.220030,Cluster-28937.74021,Cluster-28937.91,Cluster-28937.14089,Cluster-28937.89825,Cluster-28937.138901,Cluster-28937.111283,Cluster-28937.43281,Cluster-28937.119806,Cluster-28937.105027,Cluster-28937.127701,Cluster-28937.178557…
GO:0005575	Cellular Component	GO:0016020	membrane	GO:0005886	plasma membrane	GO:0009898	cytoplasmic side of plasma membrane	33	Cluster-28937.43477,Cluster-28937.1179,Cluster-28937.48871,Cluster-28937.139124,Cluster-28937.16029,Cluster-28937.18888,Cluster-28937.131065,Cluster-28937.14087,Cluster-28937.43480,Cluster-6932.1,Cluster-28937.48869,Cluster-28937.38185,Cluster-28937.43279,Cluster-28937.38184,Cluster-28937.119804,Cluster-28937.48868,Cluster-2268.0,Cluster-28937.210043,Cluster-4045.0,Cluster-28937.127701,Cluster-28…
GO:0005575	Cellular Component	GO:0016020	membrane	GO:0005886	plasma membrane	GO:0031226	intrinsic component of plasma membrane	970	Cluster-20105.0,Cluster-29460.1,Cluster-28937.46775,Cluster-28937.88120,Cluster-28937.78775,Cluster-28937.4826,Cluster-28937.29979,Cluster-28937.166883,Cluster-28937.10623,Cluster-28937.118445,Cluster-28937.220027,Cluster-28937.110125,Cluster-26185.0,Cluster-28937.110320,Cluster-28937.29801,Cluster-343.0,Cluster-28937.208587,Cluster-28937.159692,Cluster-28937.80626,Cluster-28937.51612,Cluster-289…
GO:0005575	Cellular Component	GO:0016020	membrane	GO:0005886	plasma membrane	GO:0019897	extrinsic component of plasma membrane	154	Cluster-28937.209580,Cluster-28937.30428,Cluster-28937.74015,Cluster-28937.67844,Cluster-1431.0,Cluster-28937.203814,Cluster-28937.138984,Cluster-28937.196603,Cluster-28937.201770,Cluster-28937.195470,Cluster-3519.0,Cluster-28937.53907,Cluster-28937.38184,Cluster-28937.43279,Cluster-31882.0,Cluster-28937.165648,Cluster-1537.0,Cluster-28937.98680,Cluster-28937.18719,Cluster-28937.110401,Cluster-28…
GO:0005575	Cellular Component	GO:0016020	membrane	GO:0005886	plasma membrane	GO:0098802	plasma membrane receptor complex	114	Cluster-28937.17409,Cluster-28937.68331,Cluster-24780.0,Cluster-28937.130633,Cluster-28937.156137,Cluster-28937.134633,Cluster-28937.59273,Cluster-28937.194070,Cluster-28937.143533,Cluster-28937.97007,Cluster-28937.99625,Cluster-28937.213145,Cluster-28937.108319,Cluster-28937.123503,Cluster-28937.44199,Cluster-28937.78775,Cluster-28937.98873,Cluster-28937.19177,Cluster-28937.204619,Cluster-28937.…
GO:0005575	Cellular Component	GO:0016020	membrane	GO:0005886	plasma membrane	GO:0005887	integral component of plasma membrane	432	Cluster-14406.0,Cluster-28937.73613,Cluster-4086.0,Cluster-28937.107510,Cluster-28937.126887,Cluster-28937.51122,Cluster-28937.184143,Cluster-28937.184142,Cluster-11867.1,Cluster-28937.175522,Cluster-28937.27668,Cluster-28937.7245,Cluster-28937.178120,Cluster-28937.25171,Cluster-28937.130281,Cluster-28937.168251,Cluster-28937.125784,Cluster-28937.148176,Cluster-28937.212611,Cluster-28937.20626,Cl…
GO:0005575	Cellular Component	GO:0016020	membrane	GO:0005886	plasma membrane	GO:0098797	plasma membrane protein complex	1086	Cluster-28937.115027,Cluster-28937.145820,Cluster-28937.35074,Cluster-28937.204557,Cluster-28937.108052,Cluster-28937.197981,Cluster-28937.99346,Cluster-28937.99667,Cluster-28937.109785,Cluster-28937.72066,Cluster-24559.0,Cluster-28937.140221,Cluster-28937.32142,Cluster-33196.0,Cluster-28937.41329,Cluster-28937.52612,Cluster-28937.116241,Cluster-28937.158218,Cluster-28937.126890,Cluster-28937.759…
GO:0005575	Cellular Component	GO:0016020	membrane	GO:0005886	plasma membrane	GO:0044459	plasma membrane part	1682	Cluster-28937.64819,Cluster-28937.75544,Cluster-28937.132468,Cluster-28937.158023,Cluster-28937.130637,Cluster-28937.26111,Cluster-28937.41523,Cluster-28937.102492,Cluster-28937.128175,Cluster-28937.86135,Cluster-28937.52618,Cluster-28937.69816,Cluster-28937.74929,Cluster-28937.15656,Cluster-28937.136401,Cluster-28937.86035,Cluster-28937.34307,Cluster-28937.46777,Cluster-32503.3,Cluster-28937.165…
GO:0005575	Cellular Component	GO:0016020	membrane	GO:0098796	membrane protein complex	GO:0030119	AP-type membrane coat adaptor complex	98	Cluster-28937.90867,Cluster-28937.152833,Cluster-28937.120213,Cluster-37073.0,Cluster-28937.65249,Cluster-28937.209270,Cluster-28937.30604,Cluster-28937.89195,Cluster-28937.203288,Cluster-16969.0,Cluster-28937.94770,Cluster-28937.99360,Cluster-28937.23143,Cluster-28937.152827,Cluster-28937.147031,Cluster-28937.150710,Cluster-28937.98291,Cluster-28937.198996,Cluster-28937.167121,Cluster-12428.0,Cl…
GO:0005575	Cellular Component	GO:0016020	membrane	GO:0098796	membrane protein complex	GO:0098797	plasma membrane protein complex	1086	Cluster-28937.115027,Cluster-28937.145820,Cluster-28937.35074,Cluster-28937.204557,Cluster-28937.108052,Cluster-28937.197981,Cluster-28937.99346,Cluster-28937.99667,Cluster-28937.109785,Cluster-28937.72066,Cluster-24559.0,Cluster-28937.140221,Cluster-28937.32142,Cluster-33196.0,Cluster-28937.41329,Cluster-28937.52612,Cluster-28937.116241,Cluster-28937.158218,Cluster-28937.126890,Cluster-28937.759…
GO:0005575	Cellular Component	GO:0016020	membrane	GO:0098796	membrane protein complex	GO:0033177	proton-transporting two-sector ATPase complex, proton-transporting domain	851	Cluster-28937.17604,Cluster-28937.118523,Cluster-28937.82313,Cluster-28937.79452,Cluster-28937.114126,Cluster-28937.138954,Cluster-28937.169931,Cluster-28937.53714,Cluster-5655.0,Cluster-28937.81131,Cluster-28937.157312,Cluster-28937.70576,Cluster-28937.85186,Cluster-28937.92032,Cluster-28937.70001,Cluster-28937.87748,Cluster-28937.133030,Cluster-28937.84702,Cluster-28937.35181,Cluster-28937.1189…
GO:0005575	Cellular Component	GO:0016020	membrane	GO:0098796	membrane protein complex	GO:0071256	translocon complex	55	Cluster-28937.115610,Cluster-28937.160092,Cluster-25674.0,Cluster-28937.110428,Cluster-28937.92669,Cluster-28937.67052,Cluster-28937.181301,Cluster-28937.165359,Cluster-28937.157441,Cluster-28937.196032,Cluster-28937.105354,Cluster-28937.101023,Cluster-28937.162250,Cluster-28937.93331,Cluster-28937.100951,Cluster-28937.64069,Cluster-11263.0,Cluster-28937.42719,Cluster-28937.115611,Cluster-28937.8…
GO:0005575	Cellular Component	GO:0016020	membrane	GO:0098796	membrane protein complex	GO:0016469	proton-transporting two-sector ATPase complex	1335	Cluster-12111.0,Cluster-28937.21928,Cluster-28937.161766,Cluster-22869.0,Cluster-27530.1,Cluster-28937.117611,Cluster-28937.175005,Cluster-28937.3028,Cluster-28937.30353,Cluster-28937.175036,Cluster-28937.188403,Cluster-28937.81669,Cluster-28937.173605,Cluster-28937.166736,Cluster-28937.128160,Cluster-5139.1,Cluster-28937.77843,Cluster-28937.137783,Cluster-28937.94552,Cluster-28937.89678,Cluster-…
GO:0005575	Cellular Component	GO:0016020	membrane	GO:0098796	membrane protein complex	GO:0005942	phosphatidylinositol 3-kinase complex	45	Cluster-28937.142163,Cluster-28937.21152,Cluster-14336.0,Cluster-11209.0,Cluster-27337.0,Cluster-1032.0,Cluster-25272.0,Cluster-28937.208586,Cluster-28937.141207,Cluster-28937.3326,Cluster-28937.128686,Cluster-28937.162911,Cluster-9385.0,Cluster-28937.142759,Cluster-28937.94419,Cluster-28937.93746,Cluster-28937.208590,Cluster-37142.0,Cluster-28937.12911,Cluster-21676.0,Cluster-28937.8087,Cluster-…
GO:0005575	Cellular Component	GO:0016020	membrane	GO:0098796	membrane protein complex	GO:0033178	proton-transporting two-sector ATPase complex, catalytic domain	244	Cluster-28937.22063,Cluster-28937.179382,Cluster-28937.193972,Cluster-28937.94552,Cluster-28937.79361,Cluster-28937.53525,Cluster-28937.101916,Cluster-28937.175036,Cluster-28937.94214,Cluster-5139.1,Cluster-28937.37466,Cluster-24742.0,Cluster-28937.108325,Cluster-28937.110715,Cluster-12273.0,Cluster-28937.166295,Cluster-28937.71441,Cluster-8764.0,Cluster-28937.29108,Cluster-28937.174852,Cluster-2…
GO:0005575	Cellular Component	GO:0016020	membrane	GO:0098796	membrane protein complex	GO:0098799	outer mitochondrial membrane protein complex	248	Cluster-28937.89761,Cluster-28937.112015,Cluster-28937.101924,Cluster-28937.208847,Cluster-22336.0,Cluster-28937.98334,Cluster-28937.85851,Cluster-28937.135893,Cluster-28937.196039,Cluster-28937.111437,Cluster-19164.0,Cluster-28937.210337,Cluster-3374.0,Cluster-28937.15743,Cluster-28937.90829,Cluster-28937.183294,Cluster-28937.99300,Cluster-28937.43439,Cluster-28937.89763,Cluster-28937.107010,Clu…
GO:0005575	Cellular Component	GO:0016020	membrane	GO:0098796	membrane protein complex	GO:0009521	photosystem	1306	Cluster-28937.112729,Cluster-28937.191201,Cluster-28937.98896,Cluster-28937.130780,Cluster-28937.138703,Cluster-28937.37472,Cluster-19670.1,Cluster-28937.203238,Cluster-28937.112837,Cluster-28937.104481,Cluster-28937.125827,Cluster-28937.192080,Cluster-28937.209131,Cluster-28937.103416,Cluster-28937.107173,Cluster-28937.145760,Cluster-28937.114731,Cluster-28937.95778,Cluster-28937.110351,Cluster-…
GO:0005575	Cellular Component	GO:0016020	membrane	GO:0098796	membrane protein complex	GO:1902495	transmembrane transporter complex	584	Cluster-28937.163709,Cluster-28937.14561,Cluster-28937.77056,Cluster-23665.0,Cluster-28937.126889,Cluster-28937.70357,Cluster-28937.18510,Cluster-28937.170710,Cluster-14825.0,Cluster-28937.180086,Cluster-28937.143244,Cluster-28937.122062,Cluster-28937.71582,Cluster-28937.71583,Cluster-28937.186173,Cluster-7281.0,Cluster-28937.33648,Cluster-28937.177526,Cluster-28937.200015,Cluster-28937.177525,Cl…
GO:0005575	Cellular Component	GO:0016020	membrane	GO:0098796	membrane protein complex	GO:0030964	NADH dehydrogenase complex	131	Cluster-28937.147262,Cluster-28937.11408,Cluster-28937.122580,Cluster-28937.96982,Cluster-28937.2034,Cluster-27228.1,Cluster-28937.112818,Cluster-36404.1,Cluster-28937.75616,Cluster-28937.41831,Cluster-28937.171915,Cluster-27228.0,Cluster-28937.21595,Cluster-28937.171875,Cluster-28937.188237,Cluster-28937.149892,Cluster-28937.30964,Cluster-28937.69448,Cluster-28937.128770,Cluster-28937.90880,Clus…
GO:0005575	Cellular Component	GO:0016020	membrane	GO:0098796	membrane protein complex	GO:0030117	membrane coat	639	Cluster-28937.35039,Cluster-28937.138548,Cluster-28937.135373,Cluster-28937.74061,Cluster-28937.70660,Cluster-28937.76801,Cluster-28937.114143,Cluster-28937.73844,Cluster-28937.136571,Cluster-28937.32527,Cluster-28937.96234,Cluster-28937.85860,Cluster-28937.139289,Cluster-28937.71592,Cluster-28937.69053,Cluster-28937.109289,Cluster-28937.88823,Cluster-28937.97209,Cluster-28937.214156,Cluster-2880…
GO:0005575	Cellular Component	GO:0016020	membrane	GO:0098796	membrane protein complex	GO:0098803	respiratory chain complex	605	Cluster-28937.209480,Cluster-3116.0,Cluster-28937.134707,Cluster-28937.2033,Cluster-28937.178178,Cluster-28937.107980,Cluster-28937.64156,Cluster-28937.124283,Cluster-28299.0,Cluster-28937.149884,Cluster-28937.141994,Cluster-28937.185304,Cluster-20096.0,Cluster-28937.159972,Cluster-28937.64157,Cluster-28937.43896,Cluster-28937.20485,Cluster-28937.143446,Cluster-28937.175409,Cluster-28937.131930,C…
GO:0005575	Cellular Component	GO:0016020	membrane	GO:0098796	membrane protein complex	GO:0098800	inner mitochondrial membrane protein complex	797	Cluster-28937.125744,Cluster-18440.0,Cluster-28937.147971,Cluster-28937.191631,Cluster-28937.200694,Cluster-28937.41303,Cluster-24296.0,Cluster-28937.113796,Cluster-28937.37823,Cluster-28937.78609,Cluster-28937.19058,Cluster-28937.93648,Cluster-28937.54279,Cluster-28937.29154,Cluster-28937.112509,Cluster-28937.221974,Cluster-28937.209790,Cluster-28937.130664,Cluster-28937.195755,Cluster-1827.0,Cl…
GO:0005575	Cellular Component	GO:0016020	membrane	GO:0031090	organelle membrane	GO:0031301	integral component of organelle membrane	654	Cluster-28937.164480,Cluster-28937.45605,Cluster-28937.36847,Cluster-28937.160094,Cluster-28937.30186,Cluster-28937.202555,Cluster-28937.18930,Cluster-28937.73371,Cluster-28937.183302,Cluster-28937.129295,Cluster-28937.20933,Cluster-28937.220340,Cluster-28937.142438,Cluster-28937.119271,Cluster-28937.115939,Cluster-28937.119521,Cluster-28937.22791,Cluster-28937.160586,Cluster-28937.163135,Cluster…
GO:0005575	Cellular Component	GO:0016020	membrane	GO:0031090	organelle membrane	GO:0031312	extrinsic component of organelle membrane	9	Cluster-28937.173073,Cluster-28937.25903,Cluster-28937.46720,Cluster-16503.0,Cluster-28937.78187,Cluster-28937.78185,Cluster-31121.0,Cluster-28937.168875,Cluster-28937.35395
GO:0005575	Cellular Component	GO:0016020	membrane	GO:0031090	organelle membrane	GO:0019866	organelle inner membrane	1088	Cluster-28937.64538,Cluster-28937.21595,Cluster-28937.57933,Cluster-28937.104376,Cluster-27228.0,Cluster-28937.122210,Cluster-28937.46950,Cluster-13031.0,Cluster-28937.13518,Cluster-28937.34446,Cluster-28937.15482,Cluster-28937.192987,Cluster-28937.158842,Cluster-28937.95530,Cluster-28937.112818,Cluster-28937.60957,Cluster-28937.210282,Cluster-28937.109110,Cluster-28937.33480,Cluster-28937.147262…
GO:0005575	Cellular Component	GO:0016020	membrane	GO:0031090	organelle membrane	GO:0098588	bounding membrane of organelle	2906	Cluster-32661.0,Cluster-28937.51122,Cluster-28937.137468,Cluster-36654.1,Cluster-28937.96131,Cluster-28937.76703,Cluster-34999.0,Cluster-28937.39680,Cluster-28937.53613,Cluster-28937.189963,Cluster-28937.58582,Cluster-28937.97186,Cluster-28937.116076,Cluster-28937.186721,Cluster-28937.135118,Cluster-28937.92749,Cluster-28937.81042,Cluster-28937.112754,Cluster-28937.62512,Cluster-26821.0,Cluster-2…
GO:0005575	Cellular Component	GO:0016020	membrane	GO:0031090	organelle membrane	GO:0031966	mitochondrial membrane	1571	Cluster-28937.29539,Cluster-16911.0,Cluster-28937.154419,Cluster-28937.66299,Cluster-31732.0,Cluster-28937.2305,Cluster-28937.202611,Cluster-28937.131847,Cluster-28937.91265,Cluster-28937.112958,Cluster-2809.0,Cluster-28937.99301,Cluster-28937.171039,Cluster-28937.188190,Cluster-28937.171997,Cluster-28937.168199,Cluster-28937.169586,Cluster-28937.23105,Cluster-28937.70680,Cluster-28937.200222,Clu…
GO:0005575	Cellular Component	GO:0016020	membrane	GO:0031090	organelle membrane	GO:0031965	nuclear membrane	31	Cluster-28937.187323,Cluster-28937.136617,Cluster-28937.207991,Cluster-28937.207990,Cluster-28937.195577,Cluster-28937.79328,Cluster-28937.136616,Cluster-37684.0,Cluster-28937.34724,Cluster-28937.821,Cluster-28937.215679,Cluster-28937.113131,Cluster-28937.110882,Cluster-28937.64538,Cluster-28937.195265,Cluster-28937.33480,Cluster-28937.207988,Cluster-28937.82941,Cluster-28937.57660,Cluster-28937.…
GO:0005575	Cellular Component	GO:0016020	membrane	GO:0031090	organelle membrane	GO:0012506	vesicle membrane	555	Cluster-9924.0,Cluster-28937.101515,Cluster-28937.190814,Cluster-28937.4522,Cluster-28937.140586,Cluster-28937.28434,Cluster-2387.0,Cluster-28937.63486,Cluster-28937.186916,Cluster-28937.85527,Cluster-28937.113555,Cluster-28937.217685,Cluster-28937.61015,Cluster-28937.99065,Cluster-28937.115170,Cluster-28937.150817,Cluster-28937.213079,Cluster-28937.139292,Cluster-28937.40917,Cluster-28937.95498,…
GO:0005575	Cellular Component	GO:0016020	membrane	GO:0031090	organelle membrane	GO:0031300	intrinsic component of organelle membrane	654	Cluster-28937.181302,Cluster-28937.77633,Cluster-28937.60959,Cluster-28937.112618,Cluster-28937.66762,Cluster-28937.145233,Cluster-28937.99561,Cluster-2430.0,Cluster-27827.0,Cluster-28937.37742,Cluster-28937.68340,Cluster-16569.0,Cluster-28937.69133,Cluster-28937.60955,Cluster-28937.160095,Cluster-28937.127825,Cluster-28937.74738,Cluster-28937.126494,Cluster-28937.31657,Cluster-28937.42821,Cluste…
GO:0005575	Cellular Component	GO:0016020	membrane	GO:0042175	nuclear outer membrane-endoplasmic reticulum membrane network	GO:0005789	endoplasmic reticulum membrane	717	Cluster-30138.0,Cluster-28937.193549,Cluster-28937.64985,Cluster-28937.31656,Cluster-28937.113097,Cluster-28937.82814,Cluster-28937.143011,Cluster-28937.71330,Cluster-28937.155962,Cluster-28937.134071,Cluster-28937.88654,Cluster-16681.0,Cluster-28937.159222,Cluster-28937.66766,Cluster-28937.73372,Cluster-28937.142436,Cluster-28937.103439,Cluster-28937.65526,Cluster-28937.157893,Cluster-33064.0,Cl…
GO:0005575	Cellular Component	GO:0016020	membrane	GO:0098533	ATPase dependent transmembrane transport complex	GO:0090533	cation-transporting ATPase complex	105	Cluster-28937.200489,Cluster-30443.1,Cluster-28937.200490,Cluster-28937.140221,Cluster-28937.77056,Cluster-28937.126889,Cluster-28937.140706,Cluster-28937.115027,Cluster-28937.209848,Cluster-28937.41609,Cluster-28937.170710,Cluster-28937.220148,Cluster-28937.122062,Cluster-28937.99419,Cluster-28937.62052,Cluster-28937.75559,Cluster-28937.125361,Cluster-28937.168252,Cluster-28937.200015,Cluster-28…
GO:0005575	Cellular Component	GO:0016020	membrane	GO:0019867	outer membrane	GO:0031968	organelle outer membrane	518	Cluster-28937.71840,Cluster-20518.1,Cluster-28937.163693,Cluster-11927.0,Cluster-28937.162320,Cluster-28937.103491,Cluster-28937.106416,Cluster-28937.178993,Cluster-28937.94322,Cluster-28937.183603,Cluster-28937.56131,Cluster-18400.0,Cluster-28937.44059,Cluster-28937.39556,Cluster-28937.21603,Cluster-28937.110555,Cluster-12471.0,Cluster-28937.98122,Cluster-28937.126571,Cluster-28937.91177,Cluster…
GO:0005575	Cellular Component	GO:0044422	organelle part	GO:0044461	bacterial-type flagellum part	GO:0030694	bacterial-type flagellum basal body, rod	33	Cluster-1292.0,Cluster-29275.0,Cluster-28937.208167,Cluster-28937.25901,Cluster-28937.38309,Cluster-28937.205139,Cluster-28937.107886,Cluster-28937.45767,Cluster-28937.11648,Cluster-28937.196773,Cluster-28937.127997,Cluster-28937.22745,Cluster-28937.45769,Cluster-28937.147705,Cluster-28937.207064,Cluster-28937.36619,Cluster-28937.58862,Cluster-28937.69312,Cluster-28937.45770,Cluster-28937.219902,…
GO:0005575	Cellular Component	GO:0044422	organelle part	GO:0044461	bacterial-type flagellum part	GO:0009425	bacterial-type flagellum basal body	34	Cluster-28937.203480,Cluster-28937.27682,Cluster-28937.213335,Cluster-28937.98750,Cluster-28937.1050,Cluster-28937.213336,Cluster-28937.222256,Cluster-28937.213334,Cluster-28937.187017,Cluster-28937.91144,Cluster-28937.25165,Cluster-28937.19648,Cluster-28937.205138,Cluster-28937.219902,Cluster-28937.45770,Cluster-28937.69312,Cluster-28937.36619,Cluster-28937.58862,Cluster-28937.207064,Cluster-289…
GO:0005575	Cellular Component	GO:0044422	organelle part	GO:0044461	bacterial-type flagellum part	GO:0009426	bacterial-type flagellum basal body, distal rod	33	Cluster-28937.69312,Cluster-28937.45770,Cluster-28937.219902,Cluster-28937.19648,Cluster-28937.205138,Cluster-28937.25165,Cluster-28937.91144,Cluster-28937.187017,Cluster-28937.222256,Cluster-28937.213334,Cluster-28937.213336,Cluster-28937.1050,Cluster-28937.98750,Cluster-28937.213335,Cluster-28937.27682,Cluster-28937.203480,Cluster-29275.0,Cluster-28937.208167,Cluster-1292.0,Cluster-28937.25901,…
GO:0005575	Cellular Component	GO:0044422	organelle part	GO:0043233	organelle lumen	GO:0070013	intracellular organelle lumen	3514	Cluster-28937.77780,Cluster-28937.170542,Cluster-28937.44627,Cluster-28937.220521,Cluster-28937.164718,Cluster-5785.0,Cluster-28937.111171,Cluster-28937.215622,Cluster-28937.114041,Cluster-28937.143848,Cluster-28937.170412,Cluster-7563.0,Cluster-6618.0,Cluster-29482.1,Cluster-23600.0,Cluster-28937.135455,Cluster-28937.16616,Cluster-28937.8,Cluster-28937.169662,Cluster-28937.6562,Cluster-28937.209…
GO:0005575	Cellular Component	GO:0044422	organelle part	GO:0000313	organellar ribosome	GO:0000314	organellar small ribosomal subunit	26	Cluster-28937.142539,Cluster-28937.122683,Cluster-18100.0,Cluster-28937.194517,Cluster-28937.143011,Cluster-6618.0,Cluster-28937.163163,Cluster-28937.133385,Cluster-28937.51691,Cluster-28937.46785,Cluster-3460.0,Cluster-28937.99558,Cluster-28937.74949,Cluster-28937.61202,Cluster-28937.194518,Cluster-28937.179331,Cluster-28937.110989,Cluster-28937.159207,Cluster-28937.168624,Cluster-28937.142541,C…
GO:0005575	Cellular Component	GO:0044422	organelle part	GO:0000313	organellar ribosome	GO:0005761	mitochondrial ribosome	26	Cluster-28937.57893,Cluster-28937.132989,Cluster-4251.0,Cluster-28937.209701,Cluster-28937.19203,Cluster-28937.142541,Cluster-28937.106189,Cluster-28937.168624,Cluster-28937.159207,Cluster-28937.110989,Cluster-28937.179331,Cluster-28937.194518,Cluster-28937.61202,Cluster-28937.74949,Cluster-28937.99558,Cluster-3460.0,Cluster-28937.51691,Cluster-28937.46785,Cluster-28937.133385,Cluster-6618.0,Clus…
GO:0005575	Cellular Component	GO:0044422	organelle part	GO:0044449	contractile fiber part	GO:0036379	myofilament	37	Cluster-28937.154036,Cluster-28937.110930,Cluster-35194.0,Cluster-29420.0,Cluster-28937.117173,Cluster-28937.34930,Cluster-20642.0,Cluster-28937.8858,Cluster-28937.107653,Cluster-28937.84994,Cluster-28937.74284,Cluster-28937.50012,Cluster-28937.174870,Cluster-28937.157318,Cluster-28937.83531,Cluster-28937.154983,Cluster-19637.0,Cluster-28937.62341,Cluster-28937.103448,Cluster-28937.100698,Cluster…
GO:0005575	Cellular Component	GO:0044422	organelle part	GO:0044449	contractile fiber part	GO:0030017	sarcomere	37	Cluster-28937.154983,Cluster-28937.62341,Cluster-19637.0,Cluster-28937.74284,Cluster-28937.84994,Cluster-28937.50012,Cluster-28937.174870,Cluster-28937.157318,Cluster-28937.83531,Cluster-28937.34930,Cluster-28937.117173,Cluster-29420.0,Cluster-20642.0,Cluster-28937.8858,Cluster-28937.107653,Cluster-28937.110930,Cluster-28937.154036,Cluster-35194.0,Cluster-28937.40884,Cluster-28937.66567,Cluster-2…
GO:0005575	Cellular Component	GO:0044422	organelle part	GO:0044232	organelle membrane contact site	GO:0044233	ER-mitochondrion membrane contact site	31	Cluster-7999.0,Cluster-28937.210527,Cluster-28937.153688,Cluster-28937.107010,Cluster-28937.179799,Cluster-28937.168200,Cluster-28937.62527,Cluster-28937.33406,Cluster-28937.210148,Cluster-28937.208847,Cluster-7862.0,Cluster-28937.66302,Cluster-28937.153686,Cluster-28937.94350,Cluster-28937.71840,Cluster-28937.120548,Cluster-11918.0,Cluster-28937.168198,Cluster-28937.62525,Cluster-28937.66301,Clu…
GO:0005575	Cellular Component	GO:0044422	organelle part	GO:0044446	intracellular organelle part	GO:0044437	vacuolar part	111	Cluster-28937.10011,Cluster-28937.62714,Cluster-28937.177563,Cluster-28937.93866,Cluster-25187.0,Cluster-28937.142155,Cluster-28937.90224,Cluster-28937.11318,Cluster-28937.220610,Cluster-28937.84240,Cluster-28937.102097,Cluster-28937.109322,Cluster-28937.119050,Cluster-28937.147033,Cluster-28937.68464,Cluster-28937.119052,Cluster-28937.52530,Cluster-28937.67227,Cluster-28937.37467,Cluster-22255.0…
GO:0005575	Cellular Component	GO:0044422	organelle part	GO:0044446	intracellular organelle part	GO:0044430	cytoskeletal part	2562	Cluster-28937.136279,Cluster-28937.87327,Cluster-27223.2,Cluster-28937.123889,Cluster-28937.96010,Cluster-28937.28901,Cluster-28937.94489,Cluster-28937.167684,Cluster-28937.13793,Cluster-28937.160320,Cluster-28937.144381,Cluster-28937.3833,Cluster-28937.78636,Cluster-28937.180743,Cluster-28937.170027,Cluster-28937.195795,Cluster-28937.103754,Cluster-28937.34831,Cluster-28937.23677,Cluster-21443.0…
GO:0005575	Cellular Component	GO:0044422	organelle part	GO:0044446	intracellular organelle part	GO:0044431	Golgi apparatus part	625	Cluster-28937.158507,Cluster-28937.43037,Cluster-28937.163135,Cluster-28937.83176,Cluster-28937.128249,Cluster-28937.201297,Cluster-28937.57487,Cluster-28937.20933,Cluster-28937.80935,Cluster-28937.26673,Cluster-28937.164162,Cluster-28937.27553,Cluster-28937.195386,Cluster-28937.20617,Cluster-28937.122234,Cluster-28937.96176,Cluster-28937.177211,Cluster-34512.0,Cluster-28937.144378,Cluster-28937.…
GO:0005575	Cellular Component	GO:0044422	organelle part	GO:0044446	intracellular organelle part	GO:0070013	intracellular organelle lumen	3514	Cluster-28937.77780,Cluster-28937.170542,Cluster-28937.44627,Cluster-28937.220521,Cluster-28937.164718,Cluster-5785.0,Cluster-28937.111171,Cluster-28937.215622,Cluster-28937.114041,Cluster-28937.143848,Cluster-28937.170412,Cluster-7563.0,Cluster-6618.0,Cluster-29482.1,Cluster-23600.0,Cluster-28937.135455,Cluster-28937.16616,Cluster-28937.8,Cluster-28937.169662,Cluster-28937.6562,Cluster-28937.209…
GO:0005575	Cellular Component	GO:0044422	organelle part	GO:0044446	intracellular organelle part	GO:0031312	extrinsic component of organelle membrane	9	Cluster-28937.173073,Cluster-28937.25903,Cluster-28937.46720,Cluster-16503.0,Cluster-28937.78187,Cluster-28937.78185,Cluster-31121.0,Cluster-28937.168875,Cluster-28937.35395
GO:0005575	Cellular Component	GO:0044422	organelle part	GO:0044446	intracellular organelle part	GO:0031970	organelle envelope lumen	28	Cluster-28937.208349,Cluster-28937.55002,Cluster-28937.186988,Cluster-28937.67313,Cluster-28937.197859,Cluster-28937.84724,Cluster-28937.197855,Cluster-28937.208351,Cluster-28937.173580,Cluster-28937.67316,Cluster-28937.173583,Cluster-28937.161043,Cluster-28937.45069,Cluster-28937.178511,Cluster-28937.186415,Cluster-28937.136425,Cluster-28937.197861,Cluster-28937.67322,Cluster-28937.95976,Cluster…
GO:0005575	Cellular Component	GO:0044422	organelle part	GO:0044446	intracellular organelle part	GO:0044432	endoplasmic reticulum part	1459	Cluster-28937.96541,Cluster-28937.141865,Cluster-28937.12259,Cluster-29814.0,Cluster-28937.144356,Cluster-28937.2799,Cluster-28937.124117,Cluster-28937.165766,Cluster-28937.143202,Cluster-28937.147406,Cluster-28937.116393,Cluster-28937.32992,Cluster-28937.183823,Cluster-28937.115612,Cluster-28937.109218,Cluster-24564.0,Cluster-33331.0,Cluster-28937.196619,Cluster-28937.161220,Cluster-28937.10362,…
GO:0005575	Cellular Component	GO:0044422	organelle part	GO:0044446	intracellular organelle part	GO:0044433	cytoplasmic vesicle part	673	Cluster-28937.31715,Cluster-28937.104070,Cluster-28937.11299,Cluster-28937.15150,Cluster-28937.203594,Cluster-28937.64207,Cluster-28937.133757,Cluster-28937.27614,Cluster-28937.126246,Cluster-28937.139053,Cluster-28937.69793,Cluster-28937.43981,Cluster-28937.168159,Cluster-12487.0,Cluster-28937.158565,Cluster-28937.48736,Cluster-28937.152764,Cluster-28937.124126,Cluster-28937.105466,Cluster-37289…
GO:0005575	Cellular Component	GO:0044422	organelle part	GO:0044446	intracellular organelle part	GO:0044428	nuclear part	5036	Cluster-28937.145515,Cluster-28937.74691,Cluster-28937.117350,Cluster-28937.178929,Cluster-28937.64355,Cluster-28937.49441,Cluster-28937.7494,Cluster-28937.35408,Cluster-28937.183808,Cluster-28937.134071,Cluster-28937.6418,Cluster-28937.81603,Cluster-28937.124560,Cluster-26998.0,Cluster-28937.117282,Cluster-28937.199321,Cluster-28937.77862,Cluster-28937.92944,Cluster-3181.0,Cluster-28937.169075,C…
GO:0005575	Cellular Component	GO:0044422	organelle part	GO:0044446	intracellular organelle part	GO:0044435	plastid part	47	Cluster-28937.191117,Cluster-28937.120020,Cluster-28937.119326,Cluster-28937.43947,Cluster-28937.69449,Cluster-28937.124339,Cluster-9087.0,Cluster-28937.44893,Cluster-28937.29372,Cluster-28937.178145,Cluster-20767.0,Cluster-28937.127037,Cluster-21487.2,Cluster-28937.118596,Cluster-28937.118134,Cluster-28937.177397,Cluster-28937.155769,Cluster-28937.167141,Cluster-26277.0,Cluster-28937.176347,Clus…
GO:0005575	Cellular Component	GO:0044422	organelle part	GO:0044446	intracellular organelle part	GO:0044438	microbody part	90	Cluster-28937.7689,Cluster-28937.39680,Cluster-28937.173073,Cluster-28937.119959,Cluster-28937.35395,Cluster-28937.66501,Cluster-28937.142474,Cluster-28937.114639,Cluster-28937.81042,Cluster-28937.56956,Cluster-28937.20060,Cluster-28937.142540,Cluster-28937.156800,Cluster-28937.113617,Cluster-31121.0,Cluster-28176.0,Cluster-28937.69133,Cluster-11029.0,Cluster-28937.180973,Cluster-28937.96843,Clus…
GO:0005575	Cellular Component	GO:0044422	organelle part	GO:0044446	intracellular organelle part	GO:0031967	organelle envelope	1860	Cluster-28937.35872,Cluster-26870.0,Cluster-28937.134016,Cluster-28937.89339,Cluster-28937.113296,Cluster-28937.76697,Cluster-28937.35352,Cluster-28937.195240,Cluster-36404.0,Cluster-28937.99332,Cluster-28937.32024,Cluster-28937.451,Cluster-28937.209800,Cluster-28937.200862,Cluster-28937.113362,Cluster-28937.56268,Cluster-28937.42110,Cluster-28937.147836,Cluster-28937.162956,Cluster-28937.160886,…
GO:0005575	Cellular Component	GO:0044422	organelle part	GO:0044446	intracellular organelle part	GO:0031984	organelle subcompartment	148	Cluster-28937.162637,Cluster-28937.161718,Cluster-28937.56506,Cluster-28937.133240,Cluster-28937.215137,Cluster-28937.39711,Cluster-28937.215858,Cluster-28937.34925,Cluster-28937.23542,Cluster-28937.145609,Cluster-28937.214915,Cluster-28937.169747,Cluster-28937.109880,Cluster-28937.197210,Cluster-28937.133235,Cluster-28937.26489,Cluster-28937.17273,Cluster-28937.71808,Cluster-28937.213599,Cluster…
GO:0005575	Cellular Component	GO:0044422	organelle part	GO:0044446	intracellular organelle part	GO:0044429	mitochondrial part	1758	Cluster-28937.176832,Cluster-28937.135375,Cluster-28937.60151,Cluster-28937.36302,Cluster-28937.200870,Cluster-28937.39519,Cluster-28937.67322,Cluster-28937.168430,Cluster-28937.58026,Cluster-28937.212711,Cluster-28937.151242,Cluster-28937.80177,Cluster-28937.104942,Cluster-28937.103395,Cluster-28937.139763,Cluster-28937.212997,Cluster-28937.210118,Cluster-28937.72515,Cluster-37836.0,Cluster-2893…
GO:0005575	Cellular Component	GO:0044422	organelle part	GO:0044446	intracellular organelle part	GO:0044440	endosomal part	59	Cluster-28937.206521,Cluster-28937.151352,Cluster-28937.191314,Cluster-28937.211020,Cluster-28937.155822,Cluster-28937.67561,Cluster-28937.196262,Cluster-14938.0,Cluster-28937.215886,Cluster-28937.8343,Cluster-28937.12791,Cluster-11062.0,Cluster-28937.149940,Cluster-28937.184954,Cluster-28937.133120,Cluster-28937.79778,Cluster-28937.189298,Cluster-28937.60763,Cluster-28937.119051,Cluster-28937.17…
GO:0005575	Cellular Component	GO:0044422	organelle part	GO:0044446	intracellular organelle part	GO:0044391	ribosomal subunit	118	Cluster-32372.0,Cluster-28937.150686,Cluster-28937.127309,Cluster-28937.168624,Cluster-28937.112336,Cluster-10142.0,Cluster-28937.179331,Cluster-28937.206516,Cluster-36724.0,Cluster-28937.195530,Cluster-26295.0,Cluster-28937.117034,Cluster-28937.57893,Cluster-28937.151829,Cluster-7488.1,Cluster-880.0,Cluster-28937.87966,Cluster-15821.0,Cluster-28937.77552,Cluster-6315.0,Cluster-18100.0,Cluster-28…
GO:0005575	Cellular Component	GO:0044422	organelle part	GO:0044446	intracellular organelle part	GO:0044427	chromosomal part	2799	Cluster-28937.115372,Cluster-28937.159565,Cluster-28937.192389,Cluster-28937.190671,Cluster-28937.50290,Cluster-28937.8392,Cluster-28937.176110,Cluster-28937.90679,Cluster-28937.199897,Cluster-28937.160181,Cluster-28937.43649,Cluster-28937.135816,Cluster-21615.0,Cluster-28937.92711,Cluster-28937.92158,Cluster-28937.162950,Cluster-28937.56241,Cluster-28937.92155,Cluster-28937.121483,Cluster-28937.…
GO:0005575	Cellular Component	GO:0044422	organelle part	GO:0031300	intrinsic component of organelle membrane	GO:0098573	intrinsic component of mitochondrial membrane	68	Cluster-28937.210283,Cluster-28937.216511,Cluster-28937.60957,Cluster-28937.60960,Cluster-28937.168513,Cluster-28937.164933,Cluster-28937.115183,Cluster-28937.60956,Cluster-28937.210282,Cluster-28937.210280,Cluster-25749.0,Cluster-28937.168515,Cluster-28937.60964,Cluster-28937.127822,Cluster-28937.119203,Cluster-28937.60963,Cluster-28937.613,Cluster-22421.0,Cluster-28937.14443,Cluster-28937.18645…
GO:0005575	Cellular Component	GO:0044422	organelle part	GO:0031300	intrinsic component of organelle membrane	GO:0031227	intrinsic component of endoplasmic reticulum membrane	377	Cluster-28937.42760,Cluster-28937.151332,Cluster-28937.48052,Cluster-28937.59369,Cluster-28937.164900,Cluster-28937.115815,Cluster-32473.0,Cluster-36654.1,Cluster-28937.57794,Cluster-31222.0,Cluster-28937.51122,Cluster-28937.125842,Cluster-28937.97189,Cluster-28937.63650,Cluster-28937.115942,Cluster-28937.220231,Cluster-28937.151887,Cluster-28937.117850,Cluster-28937.97186,Cluster-28937.115943,Cl…
GO:0005575	Cellular Component	GO:0044422	organelle part	GO:0031300	intrinsic component of organelle membrane	GO:0031301	integral component of organelle membrane	654	Cluster-28937.164480,Cluster-28937.45605,Cluster-28937.36847,Cluster-28937.160094,Cluster-28937.30186,Cluster-28937.202555,Cluster-28937.18930,Cluster-28937.73371,Cluster-28937.183302,Cluster-28937.129295,Cluster-28937.20933,Cluster-28937.220340,Cluster-28937.142438,Cluster-28937.119271,Cluster-28937.115939,Cluster-28937.119521,Cluster-28937.22791,Cluster-28937.160586,Cluster-28937.163135,Cluster…
GO:0005575	Cellular Component	GO:0044422	organelle part	GO:0031300	intrinsic component of organelle membrane	GO:0031228	intrinsic component of Golgi membrane	101	Cluster-28937.19126,Cluster-28937.177210,Cluster-28937.106772,Cluster-28937.172643,Cluster-28937.70823,Cluster-28937.116041,Cluster-28937.114601,Cluster-28937.108463,Cluster-28937.164439,Cluster-28937.13974,Cluster-28937.108418,Cluster-28937.69104,Cluster-28937.70816,Cluster-28937.197251,Cluster-28937.20744,Cluster-28937.100715,Cluster-28937.181312,Cluster-28937.37878,Cluster-28937.23540,Cluster-…
GO:0005575	Cellular Component	GO:0044422	organelle part	GO:0031300	intrinsic component of organelle membrane	GO:0031231	intrinsic component of peroxisomal membrane	81	Cluster-28937.20667,Cluster-28937.81039,Cluster-28937.149716,Cluster-28937.181594,Cluster-28937.180971,Cluster-28937.75168,Cluster-28937.163256,Cluster-28937.127756,Cluster-28937.180972,Cluster-28937.172773,Cluster-28937.105387,Cluster-28937.58572,Cluster-28937.119649,Cluster-28937.90703,Cluster-28937.63773,Cluster-37525.0,Cluster-30548.0,Cluster-28937.33264,Cluster-28937.97579,Cluster-28937.7346…
GO:0005575	Cellular Component	GO:0044422	organelle part	GO:0031300	intrinsic component of organelle membrane	GO:0031229	intrinsic component of nuclear inner membrane	31	Cluster-28937.207991,Cluster-28937.187323,Cluster-28937.136617,Cluster-28937.79328,Cluster-28937.136616,Cluster-28937.195577,Cluster-28937.207990,Cluster-28937.215679,Cluster-37684.0,Cluster-28937.821,Cluster-28937.34724,Cluster-28937.110882,Cluster-28937.64538,Cluster-28937.113131,Cluster-28937.82941,Cluster-28937.57660,Cluster-28937.195265,Cluster-28937.33480,Cluster-28937.207988,Cluster-28937.…
GO:0005575	Cellular Component	GO:0044422	organelle part	GO:0031090	organelle membrane	GO:0031312	extrinsic component of organelle membrane	9	Cluster-28937.173073,Cluster-28937.25903,Cluster-28937.46720,Cluster-16503.0,Cluster-28937.78187,Cluster-28937.78185,Cluster-31121.0,Cluster-28937.168875,Cluster-28937.35395
GO:0005575	Cellular Component	GO:0044422	organelle part	GO:0031090	organelle membrane	GO:0031301	integral component of organelle membrane	654	Cluster-28937.164480,Cluster-28937.45605,Cluster-28937.36847,Cluster-28937.160094,Cluster-28937.30186,Cluster-28937.202555,Cluster-28937.18930,Cluster-28937.73371,Cluster-28937.183302,Cluster-28937.129295,Cluster-28937.20933,Cluster-28937.220340,Cluster-28937.142438,Cluster-28937.119271,Cluster-28937.115939,Cluster-28937.119521,Cluster-28937.22791,Cluster-28937.160586,Cluster-28937.163135,Cluster…
GO:0005575	Cellular Component	GO:0044422	organelle part	GO:0031090	organelle membrane	GO:0098588	bounding membrane of organelle	2906	Cluster-32661.0,Cluster-28937.51122,Cluster-28937.137468,Cluster-36654.1,Cluster-28937.96131,Cluster-28937.76703,Cluster-34999.0,Cluster-28937.39680,Cluster-28937.53613,Cluster-28937.189963,Cluster-28937.58582,Cluster-28937.97186,Cluster-28937.116076,Cluster-28937.186721,Cluster-28937.135118,Cluster-28937.92749,Cluster-28937.81042,Cluster-28937.112754,Cluster-28937.62512,Cluster-26821.0,Cluster-2…
GO:0005575	Cellular Component	GO:0044422	organelle part	GO:0031090	organelle membrane	GO:0019866	organelle inner membrane	1088	Cluster-28937.64538,Cluster-28937.21595,Cluster-28937.57933,Cluster-28937.104376,Cluster-27228.0,Cluster-28937.122210,Cluster-28937.46950,Cluster-13031.0,Cluster-28937.13518,Cluster-28937.34446,Cluster-28937.15482,Cluster-28937.192987,Cluster-28937.158842,Cluster-28937.95530,Cluster-28937.112818,Cluster-28937.60957,Cluster-28937.210282,Cluster-28937.109110,Cluster-28937.33480,Cluster-28937.147262…
GO:0005575	Cellular Component	GO:0044422	organelle part	GO:0031090	organelle membrane	GO:0031300	intrinsic component of organelle membrane	654	Cluster-28937.181302,Cluster-28937.77633,Cluster-28937.60959,Cluster-28937.112618,Cluster-28937.66762,Cluster-28937.145233,Cluster-28937.99561,Cluster-2430.0,Cluster-27827.0,Cluster-28937.37742,Cluster-28937.68340,Cluster-16569.0,Cluster-28937.69133,Cluster-28937.60955,Cluster-28937.160095,Cluster-28937.127825,Cluster-28937.74738,Cluster-28937.126494,Cluster-28937.31657,Cluster-28937.42821,Cluste…
GO:0005575	Cellular Component	GO:0044422	organelle part	GO:0031090	organelle membrane	GO:0031966	mitochondrial membrane	1571	Cluster-28937.29539,Cluster-16911.0,Cluster-28937.154419,Cluster-28937.66299,Cluster-31732.0,Cluster-28937.2305,Cluster-28937.202611,Cluster-28937.131847,Cluster-28937.91265,Cluster-28937.112958,Cluster-2809.0,Cluster-28937.99301,Cluster-28937.171039,Cluster-28937.188190,Cluster-28937.171997,Cluster-28937.168199,Cluster-28937.169586,Cluster-28937.23105,Cluster-28937.70680,Cluster-28937.200222,Clu…
GO:0005575	Cellular Component	GO:0044422	organelle part	GO:0031090	organelle membrane	GO:0031965	nuclear membrane	31	Cluster-28937.187323,Cluster-28937.136617,Cluster-28937.207991,Cluster-28937.207990,Cluster-28937.195577,Cluster-28937.79328,Cluster-28937.136616,Cluster-37684.0,Cluster-28937.34724,Cluster-28937.821,Cluster-28937.215679,Cluster-28937.113131,Cluster-28937.110882,Cluster-28937.64538,Cluster-28937.195265,Cluster-28937.33480,Cluster-28937.207988,Cluster-28937.82941,Cluster-28937.57660,Cluster-28937.…
GO:0005575	Cellular Component	GO:0044422	organelle part	GO:0031090	organelle membrane	GO:0012506	vesicle membrane	555	Cluster-9924.0,Cluster-28937.101515,Cluster-28937.190814,Cluster-28937.4522,Cluster-28937.140586,Cluster-28937.28434,Cluster-2387.0,Cluster-28937.63486,Cluster-28937.186916,Cluster-28937.85527,Cluster-28937.113555,Cluster-28937.217685,Cluster-28937.61015,Cluster-28937.99065,Cluster-28937.115170,Cluster-28937.150817,Cluster-28937.213079,Cluster-28937.139292,Cluster-28937.40917,Cluster-28937.95498,…
GO:0005575	Cellular Component	GO:0044422	organelle part	GO:0044441	ciliary part	GO:0035869	ciliary transition zone	21	Cluster-28937.34175,Cluster-28937.152438,Cluster-28937.116908,Cluster-28937.40686,Cluster-28937.102136,Cluster-28937.170205,Cluster-33928.1,Cluster-28937.130640,Cluster-28937.199563,Cluster-28937.119897,Cluster-28937.185351,Cluster-28937.3636,Cluster-28937.179687,Cluster-28937.40687,Cluster-28937.82841,Cluster-33928.2,Cluster-28937.102135,Cluster-27455.0,Cluster-28937.95997,Cluster-28937.116907,C…
GO:0005575	Cellular Component	GO:0045202	synapse	GO:0044456	synapse part	GO:0098793	presynapse	20	Cluster-28937.209348,Cluster-28937.184858,Cluster-28937.53619,Cluster-21443.0,Cluster-21536.0,Cluster-28937.22381,Cluster-28937.177762,Cluster-28937.175739,Cluster-28937.49452,Cluster-28937.76016,Cluster-28937.65549,Cluster-28937.165147,Cluster-28937.21656,Cluster-28937.175259,Cluster-17141.0,Cluster-28937.53618,Cluster-28937.49131,Cluster-28937.175258,Cluster-28937.49128,Cluster-28937.45588
GO:0005575	Cellular Component	GO:0030054	cell junction	GO:0005911	cell-cell junction	GO:0005921	gap junction	5	Cluster-28937.120451,Cluster-17973.0,Cluster-28937.121036,Cluster-28937.98798,Cluster-7847.0
GO:0005575	Cellular Component	GO:0030054	cell junction	GO:0005911	cell-cell junction	GO:0070160	occluding junction	4	Cluster-28937.180564,Cluster-28937.127,Cluster-13659.0,Cluster-37813.0
GO:0005575	Cellular Component	GO:0030054	cell junction	GO:0005911	cell-cell junction	GO:0043296	apical junction complex	4	Cluster-37813.0,Cluster-13659.0,Cluster-28937.180564,Cluster-28937.127
GO:0005575	Cellular Component	GO:0030054	cell junction	GO:0070161	anchoring junction	GO:0005912	adherens junction	21	Cluster-28937.114524,Cluster-28937.137338,Cluster-10757.0,Cluster-28937.196759,Cluster-4638.0,Cluster-28937.196758,Cluster-28937.42179,Cluster-28937.192396,Cluster-28937.24917,Cluster-28937.188053,Cluster-28937.69080,Cluster-28937.115617,Cluster-28937.208493,Cluster-28937.104092,Cluster-28937.214294,Cluster-28937.189295,Cluster-28937.10759,Cluster-2177.0,Cluster-28937.200196,Cluster-28937.55524,C…
GO:0005575	Cellular Component	GO:0030054	cell junction	GO:0030055	cell-substrate junction	GO:0005924	cell-substrate adherens junction	21	Cluster-28937.114524,Cluster-28937.137338,Cluster-10757.0,Cluster-28937.196759,Cluster-4638.0,Cluster-28937.42179,Cluster-28937.196758,Cluster-28937.192396,Cluster-28937.188053,Cluster-28937.24917,Cluster-28937.69080,Cluster-28937.115617,Cluster-28937.104092,Cluster-28937.208493,Cluster-28937.214294,Cluster-28937.10759,Cluster-28937.189295,Cluster-28937.50824,Cluster-28937.55524,Cluster-28937.200…
GO:0005575	Cellular Component	GO:0044421	extracellular region part	GO:0005615	extracellular space	GO:0034358	plasma lipoprotein particle	16	Cluster-28937.124351,Cluster-28937.210374,Cluster-28937.177722,Cluster-28937.23809,Cluster-28937.52865,Cluster-28937.52854,Cluster-28937.188188,Cluster-28937.115950,Cluster-17962.0,Cluster-28937.52866,Cluster-28937.52863,Cluster-28937.23808,Cluster-28937.23804,Cluster-28937.45821,Cluster-28937.52875,Cluster-28937.177715
GO:0005575	Cellular Component	GO:0044421	extracellular region part	GO:0005578	proteinaceous extracellular matrix	GO:0043205	fibril	3	Cluster-2021.0,Cluster-28937.44635,Cluster-18136.0
GO:0005575	Cellular Component	GO:0031974	membrane-enclosed lumen	GO:0043233	organelle lumen	GO:0070013	intracellular organelle lumen	3514	Cluster-28937.77780,Cluster-28937.170542,Cluster-28937.44627,Cluster-28937.220521,Cluster-28937.164718,Cluster-5785.0,Cluster-28937.111171,Cluster-28937.215622,Cluster-28937.114041,Cluster-28937.143848,Cluster-28937.170412,Cluster-7563.0,Cluster-6618.0,Cluster-29482.1,Cluster-23600.0,Cluster-28937.135455,Cluster-28937.16616,Cluster-28937.8,Cluster-28937.169662,Cluster-28937.6562,Cluster-28937.209…
GO:0005575	Cellular Component	GO:0019012	virion	GO:0044423	virion part	GO:0036338	viral membrane	1296	Cluster-28937.1052,Cluster-28937.21222,Cluster-28937.110344,Cluster-28937.136169,Cluster-28937.90694,Cluster-28937.184690,Cluster-28937.97939,Cluster-28937.210694,Cluster-28937.136642,Cluster-28937.135018,Cluster-28937.72490,Cluster-28937.216419,Cluster-29910.0,Cluster-28937.164483,Cluster-28937.154479,Cluster-25133.0,Cluster-28937.52290,Cluster-28937.214203,Cluster-28937.159033,Cluster-28937.175…
GO:0005575	Cellular Component	GO:0019012	virion	GO:0044423	virion part	GO:0019028	viral capsid	269	Cluster-28937.42571,Cluster-19310.0,Cluster-6080.0,Cluster-28937.198023,Cluster-35617.0,Cluster-28937.122164,Cluster-28937.140691,Cluster-28937.70722,Cluster-28937.91559,Cluster-28937.196538,Cluster-28937.92381,Cluster-28937.209736,Cluster-28937.128071,Cluster-28937.190950,Cluster-28937.155954,Cluster-28937.85525,Cluster-9587.0,Cluster-28937.57300,Cluster-17069.0,Cluster-28937.142183,Cluster-2893…
GO:0005575	Cellular Component	GO:0032991	macromolecular complex	GO:0032994	protein-lipid complex	GO:1990777	lipoprotein particle	16	Cluster-28937.45821,Cluster-28937.177715,Cluster-28937.52875,Cluster-28937.52866,Cluster-28937.52863,Cluster-28937.23808,Cluster-28937.23804,Cluster-28937.188188,Cluster-28937.52854,Cluster-17962.0,Cluster-28937.115950,Cluster-28937.52865,Cluster-28937.23809,Cluster-28937.177722,Cluster-28937.210374,Cluster-28937.124351
GO:0005575	Cellular Component	GO:0032991	macromolecular complex	GO:0000785	chromatin	GO:0000790	nuclear chromatin	22	Cluster-28937.59850,Cluster-28937.59847,Cluster-15133.0,Cluster-28937.101487,Cluster-28937.101491,Cluster-28937.101490,Cluster-28937.118514,Cluster-28937.206798,Cluster-28937.59838,Cluster-28937.101486,Cluster-28937.101485,Cluster-28937.101489,Cluster-28937.40151,Cluster-28937.59841,Cluster-28937.100380,Cluster-28937.40154,Cluster-28937.59842,Cluster-28937.21379,Cluster-28937.101484,Cluster-28937…
GO:0005575	Cellular Component	GO:0032991	macromolecular complex	GO:0043234	protein complex	GO:0098798	mitochondrial protein complex	1041	Cluster-19164.0,Cluster-28937.218170,Cluster-28937.210337,Cluster-28937.211002,Cluster-28937.52140,Cluster-28937.183294,Cluster-28937.128331,Cluster-20612.0,Cluster-22336.0,Cluster-18397.0,Cluster-28937.95858,Cluster-28937.200855,Cluster-28937.164545,Cluster-28937.202507,Cluster-28937.92035,Cluster-28937.121562,Cluster-28937.137007,Cluster-28937.23109,Cluster-28937.32027,Cluster-28937.97563,Clust…
GO:0005575	Cellular Component	GO:0032991	macromolecular complex	GO:0043234	protein complex	GO:0000346	transcription export complex	78	Cluster-28937.55352,Cluster-28937.99167,Cluster-28937.100764,Cluster-28937.112600,Cluster-28937.143581,Cluster-28937.163144,Cluster-28937.32186,Cluster-28937.147617,Cluster-28937.75036,Cluster-28937.161766,Cluster-28937.175989,Cluster-28937.93793,Cluster-28937.26356,Cluster-28937.141619,Cluster-28937.76741,Cluster-28937.195263,Cluster-28937.218306,Cluster-28937.138996,Cluster-28937.33147,Cluster-…
GO:0005575	Cellular Component	GO:0032991	macromolecular complex	GO:0043234	protein complex	GO:0000808	origin recognition complex	74	Cluster-28937.116745,Cluster-10068.0,Cluster-28937.121483,Cluster-2708.0,Cluster-28937.43649,Cluster-28937.137608,Cluster-28937.25838,Cluster-28937.163596,Cluster-2295.0,Cluster-28937.116746,Cluster-18279.0,Cluster-34427.0,Cluster-6684.0,Cluster-28994.0,Cluster-28937.168721,Cluster-28937.105671,Cluster-28937.37265,Cluster-28937.100615,Cluster-28937.130726,Cluster-25820.0,Cluster-28937.163590,Clus…
GO:0005575	Cellular Component	GO:0032991	macromolecular complex	GO:0043234	protein complex	GO:0000502	proteasome complex	238	Cluster-28937.88859,Cluster-28937.48665,Cluster-28937.182948,Cluster-28937.64956,Cluster-28937.218250,Cluster-28937.109389,Cluster-28937.44261,Cluster-28937.113856,Cluster-28937.87584,Cluster-28937.8863,Cluster-28937.207881,Cluster-15010.0,Cluster-28937.155223,Cluster-32872.0,Cluster-4238.0,Cluster-28937.8650,Cluster-28937.24333,Cluster-28937.103619,Cluster-28937.185941,Cluster-34088.0,Cluster-28…
GO:0005575	Cellular Component	GO:0032991	macromolecular complex	GO:0043234	protein complex	GO:0036452	ESCRT complex	3	Cluster-28937.215886,Cluster-28937.5986,Cluster-14938.0
GO:0005575	Cellular Component	GO:0032991	macromolecular complex	GO:0043234	protein complex	GO:0070603	SWI/SNF superfamily-type complex	94	Cluster-28937.80917,Cluster-28937.82166,Cluster-28937.1312,Cluster-28937.53819,Cluster-28937.41283,Cluster-28937.177651,Cluster-28937.17081,Cluster-28937.84979,Cluster-28937.59847,Cluster-28937.196698,Cluster-28937.23653,Cluster-28937.49712,Cluster-28937.125041,Cluster-28937.200451,Cluster-28937.206798,Cluster-28937.202402,Cluster-28937.174137,Cluster-28937.205669,Cluster-28937.77201,Cluster-2893…
GO:0005575	Cellular Component	GO:0032991	macromolecular complex	GO:0043234	protein complex	GO:0031082	BLOC complex	76	Cluster-28937.99490,Cluster-28937.181544,Cluster-10563.0,Cluster-28937.49669,Cluster-28937.159516,Cluster-7992.0,Cluster-28937.169446,Cluster-28937.12530,Cluster-28937.108667,Cluster-28937.28684,Cluster-28937.48612,Cluster-28937.29042,Cluster-28937.45617,Cluster-28937.122934,Cluster-28937.190108,Cluster-28937.78719,Cluster-28937.170502,Cluster-17709.0,Cluster-33271.0,Cluster-28937.7154,Cluster-19…
GO:0005575	Cellular Component	GO:0032991	macromolecular complex	GO:0043234	protein complex	GO:0000940	condensed chromosome outer kinetochore	381	Cluster-28937.164395,Cluster-28937.147862,Cluster-28937.107504,Cluster-28937.163899,Cluster-28937.100471,Cluster-24576.0,Cluster-28937.111479,Cluster-28937.208938,Cluster-28937.164984,Cluster-28937.96209,Cluster-28937.50119,Cluster-28937.90794,Cluster-35060.0,Cluster-28937.179289,Cluster-28937.147873,Cluster-2451.0,Cluster-28937.90252,Cluster-28937.184627,Cluster-28937.149641,Cluster-28937.155688…
GO:0005575	Cellular Component	GO:0032991	macromolecular complex	GO:0043234	protein complex	GO:0005882	intermediate filament	48	Cluster-28937.173500,Cluster-7747.0,Cluster-28937.202075,Cluster-28937.124818,Cluster-28937.202930,Cluster-28937.46792,Cluster-28937.144730,Cluster-28937.133668,Cluster-28937.121441,Cluster-28937.101134,Cluster-28937.22017,Cluster-28937.221598,Cluster-28937.40738,Cluster-28937.40737,Cluster-28937.164009,Cluster-14473.0,Cluster-28937.170367,Cluster-28937.39871,Cluster-28937.22274,Cluster-28937.170…
GO:0005575	Cellular Component	GO:0032991	macromolecular complex	GO:0043234	protein complex	GO:0070069	cytochrome complex	753	Cluster-28937.195777,Cluster-28937.216430,Cluster-28937.54339,Cluster-28937.188191,Cluster-28937.216797,Cluster-28937.130985,Cluster-28937.126095,Cluster-28937.182314,Cluster-28937.117864,Cluster-28937.115453,Cluster-28937.191150,Cluster-28937.105454,Cluster-28937.130183,Cluster-28937.180175,Cluster-29052.0,Cluster-29418.0,Cluster-28937.75812,Cluster-28937.207852,Cluster-28937.26843,Cluster-28937…
GO:0005575	Cellular Component	GO:0032991	macromolecular complex	GO:0043234	protein complex	GO:0000776	kinetochore	447	Cluster-28937.168414,Cluster-28937.104400,Cluster-28937.169666,Cluster-28937.119413,Cluster-28937.77374,Cluster-28937.142035,Cluster-10129.0,Cluster-28937.207605,Cluster-29454.0,Cluster-28937.51093,Cluster-28937.156729,Cluster-7740.0,Cluster-28937.30013,Cluster-28937.198686,Cluster-28937.71259,Cluster-28937.133152,Cluster-28937.45859,Cluster-28937.88772,Cluster-28937.46224,Cluster-28937.191145,Cl…
GO:0005575	Cellular Component	GO:0032991	macromolecular complex	GO:0043234	protein complex	GO:0048476	Holliday junction resolvase complex	604	Cluster-28937.78698,Cluster-28937.136898,Cluster-28937.94484,Cluster-28937.133756,Cluster-28937.1867,Cluster-28937.64989,Cluster-28681.1,Cluster-28937.134570,Cluster-28937.150756,Cluster-28937.114358,Cluster-28937.98288,Cluster-22599.0,Cluster-28937.139060,Cluster-28937.215187,Cluster-28937.34043,Cluster-33516.0,Cluster-28937.21176,Cluster-28937.187620,Cluster-28937.127474,Cluster-28937.32268,Clu…
GO:0005575	Cellular Component	GO:0032991	macromolecular complex	GO:0043234	protein complex	GO:0000347	THO complex	92	Cluster-33559.0,Cluster-28937.32189,Cluster-28937.66982,Cluster-28937.220203,Cluster-28937.56106,Cluster-28937.117620,Cluster-28937.161763,Cluster-28937.195264,Cluster-28937.157318,Cluster-28937.114409,Cluster-28937.115128,Cluster-28937.126332,Cluster-28937.24759,Cluster-28937.209913,Cluster-28937.150421,Cluster-28889.0,Cluster-4644.0,Cluster-28937.216071,Cluster-28937.69909,Cluster-28937.26353,C…
GO:0005575	Cellular Component	GO:0032991	macromolecular complex	GO:0043234	protein complex	GO:0008023	transcription elongation factor complex	80	Cluster-28937.93441,Cluster-28937.98989,Cluster-28937.129284,Cluster-28937.166824,Cluster-28937.124096,Cluster-28937.97317,Cluster-28937.86423,Cluster-28937.91430,Cluster-28937.16895,Cluster-28937.128018,Cluster-28937.90181,Cluster-28937.98990,Cluster-28937.135825,Cluster-28937.124094,Cluster-9126.0,Cluster-28937.130376,Cluster-28937.160229,Cluster-28937.166823,Cluster-28937.29733,Cluster-28937.1…
GO:0005575	Cellular Component	GO:0032991	macromolecular complex	GO:0043234	protein complex	GO:1990391	DNA repair complex	55	Cluster-28937.52346,Cluster-30103.0,Cluster-28937.67994,Cluster-28937.178226,Cluster-28937.173605,Cluster-28937.87234,Cluster-28937.93654,Cluster-28937.84211,Cluster-28937.152761,Cluster-28937.93653,Cluster-28937.131855,Cluster-28937.96033,Cluster-28937.25831,Cluster-28937.25833,Cluster-28937.185206,Cluster-28937.106393,Cluster-28937.196029,Cluster-12371.1,Cluster-28937.25573,Cluster-28937.20682,…
GO:0005575	Cellular Component	GO:0032991	macromolecular complex	GO:0043234	protein complex	GO:0044815	DNA packaging complex	163	Cluster-28937.145840,Cluster-28937.98973,Cluster-28937.199318,Cluster-28937.56812,Cluster-31653.0,Cluster-177.0,Cluster-28937.119595,Cluster-28937.12019,Cluster-28937.73633,Cluster-28937.113422,Cluster-28937.105451,Cluster-28937.108810,Cluster-28937.130912,Cluster-28937.99230,Cluster-28937.133763,Cluster-28937.109474,Cluster-28937.88270,Cluster-9557.0,Cluster-28937.115372,Cluster-28937.162737,Clu…
GO:0005575	Cellular Component	GO:0032991	macromolecular complex	GO:0043234	protein complex	GO:0036454	growth factor complex	31	Cluster-28937.130702,Cluster-28937.79422,Cluster-28937.21463,Cluster-28937.83217,Cluster-28937.29256,Cluster-28937.134519,Cluster-28937.130705,Cluster-28937.48229,Cluster-28937.79421,Cluster-28937.34537,Cluster-28937.150765,Cluster-28937.194825,Cluster-28937.99039,Cluster-28937.99352,Cluster-28937.171708,Cluster-28937.161244,Cluster-28937.83220,Cluster-28937.3820,Cluster-28937.21459,Cluster-28937…
GO:0005575	Cellular Component	GO:0032991	macromolecular complex	GO:0043234	protein complex	GO:0034518	RNA cap binding complex	18	Cluster-30503.0,Cluster-28937.74382,Cluster-28937.114965,Cluster-28937.65055,Cluster-5659.0,Cluster-28937.126754,Cluster-28937.27746,Cluster-28937.122189,Cluster-28937.96757,Cluster-28937.101979,Cluster-28937.107684,Cluster-28937.131374,Cluster-28937.126973,Cluster-28937.142327,Cluster-28937.126392,Cluster-28937.131376,Cluster-28937.101347,Cluster-28937.61107
GO:0005575	Cellular Component	GO:0032991	macromolecular complex	GO:0043234	protein complex	GO:0022624	proteasome accessory complex	34	Cluster-28937.61363,Cluster-28937.205711,Cluster-28937.193154,Cluster-28937.82942,Cluster-28937.28234,Cluster-28937.66503,Cluster-12629.0,Cluster-28937.209635,Cluster-28937.61366,Cluster-15010.0,Cluster-28937.219513,Cluster-28937.66343,Cluster-28937.61358,Cluster-28937.95359,Cluster-28937.157247,Cluster-28937.61368,Cluster-28937.113008,Cluster-28937.61360,Cluster-28937.205708,Cluster-28937.209636…
GO:0005575	Cellular Component	GO:0032991	macromolecular complex	GO:0043234	protein complex	GO:0005874	microtubule	147	Cluster-28937.223315,Cluster-28937.221614,Cluster-33851.0,Cluster-28937.151907,Cluster-28937.45858,Cluster-28937.221305,Cluster-28937.26932,Cluster-28937.6588,Cluster-28937.197067,Cluster-28937.187642,Cluster-28937.34860,Cluster-28937.12712,Cluster-28937.184877,Cluster-28937.183846,Cluster-28937.156917,Cluster-28937.147862,Cluster-28937.31162,Cluster-28937.94629,Cluster-28937.50807,Cluster-28937.…
GO:0005575	Cellular Component	GO:0032991	macromolecular complex	GO:0043234	protein complex	GO:0000178	exosome (RNase complex)	22	Cluster-28937.111856,Cluster-28937.147095,Cluster-28937.68399,Cluster-28937.203798,Cluster-28937.133796,Cluster-28937.68400,Cluster-28937.105181,Cluster-28937.131815,Cluster-28937.142821,Cluster-28937.4843,Cluster-28937.87731,Cluster-28937.105182,Cluster-18194.0,Cluster-26634.0,Cluster-28937.208823,Cluster-28937.208763,Cluster-28937.111857,Cluster-28937.68402,Cluster-28937.68398,Cluster-28937.834…
GO:0005575	Cellular Component	GO:0032991	macromolecular complex	GO:0043234	protein complex	GO:0030076	light-harvesting complex	143	Cluster-28937.166528,Cluster-28937.195065,Cluster-28937.195042,Cluster-28937.157686,Cluster-28937.30414,Cluster-24532.0,Cluster-30089.0,Cluster-28937.169085,Cluster-28937.37790,Cluster-28937.214024,Cluster-28937.222203,Cluster-17768.0,Cluster-28937.181718,Cluster-28937.52855,Cluster-28937.183028,Cluster-28937.213574,Cluster-28937.189939,Cluster-19666.0,Cluster-28937.58664,Cluster-28937.130136,Clu…
GO:0005575	Cellular Component	GO:0032991	macromolecular complex	GO:0043234	protein complex	GO:1902494	catalytic complex	6713	Cluster-28937.134545,Cluster-28937.81644,Cluster-28937.158524,Cluster-28937.59393,Cluster-28937.175776,Cluster-28937.109694,Cluster-28937.161804,Cluster-28937.204555,Cluster-28937.142064,Cluster-28937.161837,Cluster-28937.87632,Cluster-28937.199093,Cluster-28937.82926,Cluster-28937.27681,Cluster-28937.184823,Cluster-4713.0,Cluster-28937.93292,Cluster-28937.49442,Cluster-28937.55926,Cluster-28937.…
GO:0005575	Cellular Component	GO:0032991	macromolecular complex	GO:0043234	protein complex	GO:0017053	transcriptional repressor complex	11	Cluster-28937.143779,Cluster-28937.184134,Cluster-6023.0,Cluster-28937.14459,Cluster-28937.93168,Cluster-28937.182684,Cluster-28937.104261,Cluster-17642.0,Cluster-28937.182095,Cluster-28937.140207,Cluster-28937.209932
GO:0005575	Cellular Component	GO:0032991	macromolecular complex	GO:0043234	protein complex	GO:1990351	transporter complex	584	Cluster-14406.0,Cluster-4086.0,Cluster-28937.102608,Cluster-28937.120179,Cluster-28937.56271,Cluster-28937.79132,Cluster-28937.130281,Cluster-28937.144890,Cluster-28937.212611,Cluster-28937.125784,Cluster-28937.41303,Cluster-28937.214255,Cluster-28937.156221,Cluster-28937.103674,Cluster-18440.0,Cluster-22771.0,Cluster-28937.103324,Cluster-28937.95256,Cluster-28937.217016,Cluster-28937.75984,Clust…
GO:0005575	Cellular Component	GO:0032991	macromolecular complex	GO:0043234	protein complex	GO:0098796	membrane protein complex	6313	Cluster-24877.0,Cluster-28937.115265,Cluster-28937.169616,Cluster-28937.182860,Cluster-28937.114222,Cluster-28937.177337,Cluster-28937.167839,Cluster-28937.110236,Cluster-28937.81068,Cluster-30185.0,Cluster-28937.153621,Cluster-28937.166529,Cluster-28937.73045,Cluster-28937.208847,Cluster-28937.81267,Cluster-32676.0,Cluster-28937.188237,Cluster-28937.122842,Cluster-28937.40772,Cluster-28937.18887…
GO:0005575	Cellular Component	GO:0032991	macromolecular complex	GO:0043234	protein complex	GO:0005839	proteasome core complex	97	Cluster-28937.101975,Cluster-28937.202383,Cluster-28937.96038,Cluster-31220.0,Cluster-28937.30898,Cluster-28937.121212,Cluster-28937.183838,Cluster-2941.0,Cluster-28937.86163,Cluster-28937.96539,Cluster-28937.64923,Cluster-28937.81768,Cluster-28937.48664,Cluster-28937.105603,Cluster-28937.213212,Cluster-28937.150936,Cluster-28937.119550,Cluster-28937.60838,Cluster-28937.96040,Cluster-28937.191719…
GO:0005575	Cellular Component	GO:0032991	macromolecular complex	GO:0043234	protein complex	GO:0005875	microtubule associated complex	347	Cluster-28937.73506,Cluster-28937.42003,Cluster-28937.163216,Cluster-28937.105755,Cluster-28937.55352,Cluster-28937.81283,Cluster-28937.93094,Cluster-28937.56748,Cluster-28937.144380,Cluster-28937.181308,Cluster-28937.146988,Cluster-28937.194220,Cluster-28937.138996,Cluster-28937.161765,Cluster-32269.0,Cluster-29686.0,Cluster-28937.127365,Cluster-28937.146981,Cluster-28937.21927,Cluster-28937.416…
GO:0005575	Cellular Component	GO:0032991	macromolecular complex	GO:0043234	protein complex	GO:0005667	transcription factor complex	386	Cluster-28937.111397,Cluster-28937.104740,Cluster-28937.88448,Cluster-28937.206132,Cluster-28937.34611,Cluster-28937.128319,Cluster-28937.128008,Cluster-28937.129037,Cluster-28937.21454,Cluster-28937.38818,Cluster-28937.134071,Cluster-28937.183808,Cluster-28937.82814,Cluster-28937.79941,Cluster-28937.93059,Cluster-28937.131557,Cluster-28937.152747,Cluster-28937.65353,Cluster-37516.0,Cluster-31033…
GO:0005575	Cellular Component	GO:0032991	macromolecular complex	GO:0043234	protein complex	GO:0090665	glycoprotein complex	112	Cluster-28937.18641,Cluster-28937.139940,Cluster-28937.91634,Cluster-28937.175082,Cluster-28937.155543,Cluster-28937.183052,Cluster-28937.186980,Cluster-28937.10613,Cluster-28635.0,Cluster-28937.133680,Cluster-28937.11945,Cluster-28937.147048,Cluster-28937.190574,Cluster-28937.101113,Cluster-28937.171075,Cluster-28937.2408,Cluster-28937.186298,Cluster-28937.90024,Cluster-28937.68216,Cluster-28937…
GO:0005575	Cellular Component	GO:0032991	macromolecular complex	GO:0043234	protein complex	GO:0043235	receptor complex	114	Cluster-28937.19177,Cluster-28937.44201,Cluster-28937.204619,Cluster-28937.45319,Cluster-28937.134632,Cluster-28937.80821,Cluster-28937.123503,Cluster-28937.78775,Cluster-28937.44199,Cluster-28937.98873,Cluster-28937.194070,Cluster-28937.59273,Cluster-28937.134633,Cluster-28937.156137,Cluster-28937.143533,Cluster-28937.108319,Cluster-28937.213145,Cluster-28937.97007,Cluster-28937.99625,Cluster-28…
GO:0005575	Cellular Component	GO:0032991	macromolecular complex	GO:1990904	ribonucleoprotein complex	GO:0030529	intracellular ribonucleoprotein complex	5800	Cluster-13246.0,Cluster-28937.8534,Cluster-21940.0,Cluster-28937.117473,Cluster-28937.104620,Cluster-22605.1,Cluster-28937.164348,Cluster-28937.172967,Cluster-29821.1,Cluster-9609.0,Cluster-28937.4831,Cluster-31235.0,Cluster-28937.201535,Cluster-16605.0,Cluster-28937.85867,Cluster-28937.205017,Cluster-28937.128474,Cluster-29151.0,Cluster-28937.101891,Cluster-28937.219394,Cluster-28937.131141,Clus…
GO:0005575	Cellular Component	GO:0044215	other organism	GO:0018995	host	GO:0043657	host cell	815	Cluster-28937.88273,Cluster-28937.167411,Cluster-28937.186603,Cluster-28937.65042,Cluster-28937.180254,Cluster-6800.0,Cluster-28937.192491,Cluster-28937.94322,Cluster-28937.205741,Cluster-28937.168808,Cluster-28937.113286,Cluster-28937.90024,Cluster-28937.5680,Cluster-28937.62663,Cluster-28937.23886,Cluster-28937.148537,Cluster-28937.90325,Cluster-28937.210773,Cluster-28937.49774,Cluster-13802.0,…
GO:0005575	Cellular Component	GO:0044215	other organism	GO:0044217	other organism part	GO:0033643	host cell part	815	Cluster-28937.186600,Cluster-28937.155575,Cluster-28937.68498,Cluster-28937.94407,Cluster-28937.43614,Cluster-28937.23976,Cluster-28937.60690,Cluster-28937.93201,Cluster-28937.60683,Cluster-28937.37311,Cluster-28937.28419,Cluster-28937.82719,Cluster-28937.77060,Cluster-28937.165302,Cluster-28937.168566,Cluster-24318.0,Cluster-28937.112757,Cluster-28937.100002,Cluster-28937.94408,Cluster-28937.284…
GO:0005575	Cellular Component	GO:0044215	other organism	GO:0044217	other organism part	GO:0044216	other organism cell	827	Cluster-24971.0,Cluster-28937.23562,Cluster-28937.103768,Cluster-22200.0,Cluster-1452.0,Cluster-28937.195666,Cluster-28937.69423,Cluster-28937.110076,Cluster-28937.141196,Cluster-28937.167471,Cluster-28937.34108,Cluster-28937.107518,Cluster-24734.0,Cluster-23389.0,Cluster-28937.72740,Cluster-28937.129414,Cluster-28937.16568,Cluster-28937.106884,Cluster-28937.210465,Cluster-28937.120690,Cluster-28…
GO:0005575	Cellular Component	GO:0044215	other organism	GO:0044217	other organism part	GO:0044279	other organism membrane	271	Cluster-28937.99221,Cluster-28937.216944,Cluster-28937.174874,Cluster-28937.80488,Cluster-30416.0,Cluster-28937.153261,Cluster-28937.19521,Cluster-28937.126733,Cluster-28937.205114,Cluster-28937.158019,Cluster-28937.54654,Cluster-28937.112245,Cluster-28937.194615,Cluster-28937.94244,Cluster-28937.153641,Cluster-19063.0,Cluster-32311.1,Cluster-28937.72747,Cluster-28937.172810,Cluster-28937.177396,…
GO:0005575	Cellular Component	GO:0044423	virion part	GO:0019028	viral capsid	GO:0019030	icosahedral viral capsid	12	Cluster-28937.49938,Cluster-28937.196538,Cluster-28937.41573,Cluster-28937.85431,Cluster-28937.133087,Cluster-28937.198023,Cluster-28937.49940,Cluster-28937.153459,Cluster-28937.159195,Cluster-29169.0,Cluster-12323.0,Cluster-28937.49939
GO:0005575	Cellular Component	GO:0044425	membrane part	GO:0098589	membrane region	GO:0005905	coated pit	72	Cluster-28937.30098,Cluster-28937.105228,Cluster-28937.182205,Cluster-28937.76703,Cluster-6777.0,Cluster-28937.15524,Cluster-18902.0,Cluster-32139.1,Cluster-28937.103910,Cluster-28937.189321,Cluster-28937.159693,Cluster-28937.109958,Cluster-28937.64202,Cluster-28937.114018,Cluster-28937.164759,Cluster-28937.26484,Cluster-28937.109756,Cluster-28937.64196,Cluster-28937.159694,Cluster-28937.69816,Cl…
GO:0005575	Cellular Component	GO:0044425	membrane part	GO:0098589	membrane region	GO:0098857	membrane microdomain	36	Cluster-28937.133120,Cluster-28937.184954,Cluster-28937.149940,Cluster-28937.18797,Cluster-28937.17662,Cluster-28937.151352,Cluster-11062.0,Cluster-28937.12791,Cluster-28937.196262,Cluster-28937.211020,Cluster-28937.155822,Cluster-28937.67561,Cluster-28937.155821,Cluster-17769.0,Cluster-28937.151353,Cluster-28937.88384,Cluster-28937.184955,Cluster-28937.207746,Cluster-28937.130002,Cluster-28937.4…
GO:0005575	Cellular Component	GO:0044425	membrane part	GO:0070469	respiratory chain	GO:0045271	respiratory chain complex I	131	Cluster-28937.221086,Cluster-28937.212233,Cluster-28937.96981,Cluster-28937.77085,Cluster-28937.12169,Cluster-28937.77082,Cluster-30390.0,Cluster-15208.0,Cluster-28937.30963,Cluster-28937.103140,Cluster-28937.49847,Cluster-28937.192217,Cluster-28937.156397,Cluster-28937.137004,Cluster-28937.20774,Cluster-28937.87312,Cluster-28937.25835,Cluster-28937.169018,Cluster-28937.131051,Cluster-35501.1,Clu…
GO:0005575	Cellular Component	GO:0044425	membrane part	GO:0070469	respiratory chain	GO:0045275	respiratory chain complex III	42	Cluster-29052.0,Cluster-25499.0,Cluster-28937.126614,Cluster-28937.211002,Cluster-28937.154533,Cluster-28937.112958,Cluster-28937.181733,Cluster-28937.3698,Cluster-28937.79132,Cluster-28937.119811,Cluster-2809.0,Cluster-28937.163205,Cluster-28937.147925,Cluster-28937.41303,Cluster-28937.149613,Cluster-28937.186359,Cluster-28937.116711,Cluster-18440.0,Cluster-3893.0,Cluster-28937.63890,Cluster-289…
GO:0005575	Cellular Component	GO:0044425	membrane part	GO:0070469	respiratory chain	GO:0098803	respiratory chain complex	605	Cluster-28937.209480,Cluster-3116.0,Cluster-28937.134707,Cluster-28937.2033,Cluster-28937.178178,Cluster-28937.107980,Cluster-28937.64156,Cluster-28937.124283,Cluster-28299.0,Cluster-28937.149884,Cluster-28937.141994,Cluster-28937.185304,Cluster-20096.0,Cluster-28937.159972,Cluster-28937.64157,Cluster-28937.43896,Cluster-28937.20485,Cluster-28937.143446,Cluster-28937.175409,Cluster-28937.131930,C…
GO:0005575	Cellular Component	GO:0044425	membrane part	GO:0070469	respiratory chain	GO:0045277	respiratory chain complex IV	15	Cluster-2356.0,Cluster-28937.123839,Cluster-29418.0,Cluster-28937.123840,Cluster-28937.115385,Cluster-28937.114778,Cluster-5238.0,Cluster-28937.81653,Cluster-22085.0,Cluster-28937.125744,Cluster-28937.141994,Cluster-28937.120876,Cluster-28937.91265,Cluster-5796.0,Cluster-28937.137295
GO:0005575	Cellular Component	GO:0044425	membrane part	GO:0070469	respiratory chain	GO:0005746	mitochondrial respiratory chain	188	Cluster-28937.125744,Cluster-28937.211151,Cluster-28937.147971,Cluster-18440.0,Cluster-28937.90881,Cluster-28937.193905,Cluster-28937.123840,Cluster-28937.37823,Cluster-28937.41303,Cluster-28937.210064,Cluster-28937.149613,Cluster-28937.212808,Cluster-28937.91265,Cluster-28937.12636,Cluster-28937.137001,Cluster-28937.112958,Cluster-28937.54279,Cluster-2809.0,Cluster-28937.79132,Cluster-28937.8833…
GO:0005575	Cellular Component	GO:0044425	membrane part	GO:0005789	endoplasmic reticulum membrane	GO:0030867	rough endoplasmic reticulum membrane	93	Cluster-28937.106361,Cluster-28937.209701,Cluster-28937.164480,Cluster-28937.202555,Cluster-28937.160094,Cluster-28937.83195,Cluster-28937.126770,Cluster-28937.122409,Cluster-11605.0,Cluster-28937.141001,Cluster-28937.151994,Cluster-28937.202636,Cluster-28937.100952,Cluster-28937.146145,Cluster-16557.0,Cluster-28937.157146,Cluster-28937.204736,Cluster-16681.0,Cluster-28937.77756,Cluster-28937.316…
GO:0005575	Cellular Component	GO:0044425	membrane part	GO:0005789	endoplasmic reticulum membrane	GO:0030176	integral component of endoplasmic reticulum membrane	78	Cluster-28937.126494,Cluster-28937.147406,Cluster-28937.32803,Cluster-28937.151332,Cluster-28937.46020,Cluster-12008.0,Cluster-28937.117850,Cluster-28937.97864,Cluster-28937.51068,Cluster-14665.1,Cluster-28937.37742,Cluster-27827.0,Cluster-28937.104930,Cluster-28937.209019,Cluster-6990.0,Cluster-28937.212399,Cluster-28937.147412,Cluster-28937.142527,Cluster-28937.52414,Cluster-28937.114809,Cluste…
GO:0005575	Cellular Component	GO:0044425	membrane part	GO:0005789	endoplasmic reticulum membrane	GO:0031227	intrinsic component of endoplasmic reticulum membrane	377	Cluster-28937.42760,Cluster-28937.151332,Cluster-28937.48052,Cluster-28937.59369,Cluster-28937.164900,Cluster-28937.115815,Cluster-32473.0,Cluster-36654.1,Cluster-28937.57794,Cluster-31222.0,Cluster-28937.51122,Cluster-28937.125842,Cluster-28937.97189,Cluster-28937.63650,Cluster-28937.115942,Cluster-28937.220231,Cluster-28937.151887,Cluster-28937.117850,Cluster-28937.97186,Cluster-28937.115943,Cl…
GO:0005575	Cellular Component	GO:0044425	membrane part	GO:0044459	plasma membrane part	GO:0098797	plasma membrane protein complex	1086	Cluster-28937.115027,Cluster-28937.145820,Cluster-28937.35074,Cluster-28937.204557,Cluster-28937.108052,Cluster-28937.197981,Cluster-28937.99346,Cluster-28937.99667,Cluster-28937.109785,Cluster-28937.72066,Cluster-24559.0,Cluster-28937.140221,Cluster-28937.32142,Cluster-33196.0,Cluster-28937.41329,Cluster-28937.52612,Cluster-28937.116241,Cluster-28937.158218,Cluster-28937.126890,Cluster-28937.759…
GO:0005575	Cellular Component	GO:0044425	membrane part	GO:0044459	plasma membrane part	GO:0031226	intrinsic component of plasma membrane	970	Cluster-20105.0,Cluster-29460.1,Cluster-28937.46775,Cluster-28937.88120,Cluster-28937.78775,Cluster-28937.4826,Cluster-28937.29979,Cluster-28937.166883,Cluster-28937.10623,Cluster-28937.118445,Cluster-28937.220027,Cluster-28937.110125,Cluster-26185.0,Cluster-28937.110320,Cluster-28937.29801,Cluster-343.0,Cluster-28937.208587,Cluster-28937.159692,Cluster-28937.80626,Cluster-28937.51612,Cluster-289…
GO:0005575	Cellular Component	GO:0044425	membrane part	GO:0044459	plasma membrane part	GO:0009898	cytoplasmic side of plasma membrane	33	Cluster-28937.43477,Cluster-28937.1179,Cluster-28937.48871,Cluster-28937.139124,Cluster-28937.16029,Cluster-28937.18888,Cluster-28937.131065,Cluster-28937.14087,Cluster-28937.43480,Cluster-6932.1,Cluster-28937.48869,Cluster-28937.38185,Cluster-28937.43279,Cluster-28937.38184,Cluster-28937.119804,Cluster-28937.48868,Cluster-2268.0,Cluster-28937.210043,Cluster-4045.0,Cluster-28937.127701,Cluster-28…
GO:0005575	Cellular Component	GO:0044425	membrane part	GO:0044459	plasma membrane part	GO:0019897	extrinsic component of plasma membrane	154	Cluster-28937.209580,Cluster-28937.30428,Cluster-28937.74015,Cluster-28937.67844,Cluster-1431.0,Cluster-28937.203814,Cluster-28937.138984,Cluster-28937.196603,Cluster-28937.201770,Cluster-28937.195470,Cluster-3519.0,Cluster-28937.53907,Cluster-28937.38184,Cluster-28937.43279,Cluster-31882.0,Cluster-28937.165648,Cluster-1537.0,Cluster-28937.98680,Cluster-28937.18719,Cluster-28937.110401,Cluster-28…
GO:0005575	Cellular Component	GO:0044425	membrane part	GO:0031224	intrinsic component of membrane	GO:0031360	intrinsic component of thylakoid membrane	11	Cluster-28937.106257,Cluster-28937.14720,Cluster-28937.8809,Cluster-28937.166219,Cluster-28937.116848,Cluster-28937.199055,Cluster-28937.9729,Cluster-28937.14721,Cluster-28937.73824,Cluster-28937.203190,Cluster-25602.0
GO:0005575	Cellular Component	GO:0044425	membrane part	GO:0031224	intrinsic component of membrane	GO:0016021	integral component of membrane	1900	Cluster-28937.212398,Cluster-28937.185914,Cluster-28937.176281,Cluster-28937.101133,Cluster-28937.213145,Cluster-28937.39207,Cluster-28937.20300,Cluster-28937.37378,Cluster-28937.203916,Cluster-28937.134633,Cluster-28937.121547,Cluster-28937.122993,Cluster-28937.172121,Cluster-27763.0,Cluster-28937.72346,Cluster-28937.188677,Cluster-28937.52013,Cluster-28937.93830,Cluster-1553.0,Cluster-28937.210…
GO:0005575	Cellular Component	GO:0044425	membrane part	GO:0031224	intrinsic component of membrane	GO:0031300	intrinsic component of organelle membrane	654	Cluster-28937.181302,Cluster-28937.77633,Cluster-28937.60959,Cluster-28937.112618,Cluster-28937.66762,Cluster-28937.145233,Cluster-28937.99561,Cluster-2430.0,Cluster-27827.0,Cluster-28937.37742,Cluster-28937.68340,Cluster-16569.0,Cluster-28937.69133,Cluster-28937.60955,Cluster-28937.160095,Cluster-28937.127825,Cluster-28937.74738,Cluster-28937.126494,Cluster-28937.31657,Cluster-28937.42821,Cluste…
GO:0005575	Cellular Component	GO:0044425	membrane part	GO:0031224	intrinsic component of membrane	GO:0031225	anchored component of membrane	10	Cluster-30100.1,Cluster-28937.38360,Cluster-28937.51287,Cluster-28937.132567,Cluster-28937.51290,Cluster-28937.106091,Cluster-28937.203771,Cluster-28937.51288,Cluster-28937.51289,Cluster-28937.104103
GO:0005575	Cellular Component	GO:0044425	membrane part	GO:0031224	intrinsic component of membrane	GO:0031226	intrinsic component of plasma membrane	970	Cluster-20105.0,Cluster-29460.1,Cluster-28937.46775,Cluster-28937.88120,Cluster-28937.78775,Cluster-28937.4826,Cluster-28937.29979,Cluster-28937.166883,Cluster-28937.10623,Cluster-28937.118445,Cluster-28937.220027,Cluster-28937.110125,Cluster-26185.0,Cluster-28937.110320,Cluster-28937.29801,Cluster-343.0,Cluster-28937.208587,Cluster-28937.159692,Cluster-28937.80626,Cluster-28937.51612,Cluster-289…
GO:0005575	Cellular Component	GO:0044425	membrane part	GO:0098552	side of membrane	GO:0098562	cytoplasmic side of membrane	51	Cluster-28937.203949,Cluster-28937.7284,Cluster-28937.7285,Cluster-28937.172532,Cluster-2896.0,Cluster-28937.74015,Cluster-28937.112129,Cluster-28937.74016,Cluster-28937.220030,Cluster-28937.74021,Cluster-28937.91,Cluster-28937.14089,Cluster-28937.89825,Cluster-28937.138901,Cluster-28937.111283,Cluster-28937.43281,Cluster-28937.119806,Cluster-28937.105027,Cluster-28937.127701,Cluster-28937.178557…
GO:0005575	Cellular Component	GO:0044425	membrane part	GO:0044455	mitochondrial membrane part	GO:0005746	mitochondrial respiratory chain	188	Cluster-28937.125744,Cluster-28937.211151,Cluster-28937.147971,Cluster-18440.0,Cluster-28937.90881,Cluster-28937.193905,Cluster-28937.123840,Cluster-28937.37823,Cluster-28937.41303,Cluster-28937.210064,Cluster-28937.149613,Cluster-28937.212808,Cluster-28937.91265,Cluster-28937.12636,Cluster-28937.137001,Cluster-28937.112958,Cluster-28937.54279,Cluster-2809.0,Cluster-28937.79132,Cluster-28937.8833…
GO:0005575	Cellular Component	GO:0044425	membrane part	GO:0044455	mitochondrial membrane part	GO:0098573	intrinsic component of mitochondrial membrane	68	Cluster-28937.210283,Cluster-28937.216511,Cluster-28937.60957,Cluster-28937.60960,Cluster-28937.168513,Cluster-28937.164933,Cluster-28937.115183,Cluster-28937.60956,Cluster-28937.210282,Cluster-28937.210280,Cluster-25749.0,Cluster-28937.168515,Cluster-28937.60964,Cluster-28937.127822,Cluster-28937.119203,Cluster-28937.60963,Cluster-28937.613,Cluster-22421.0,Cluster-28937.14443,Cluster-28937.18645…
GO:0005575	Cellular Component	GO:0044425	membrane part	GO:0044455	mitochondrial membrane part	GO:0098799	outer mitochondrial membrane protein complex	248	Cluster-28937.89761,Cluster-28937.112015,Cluster-28937.101924,Cluster-28937.208847,Cluster-22336.0,Cluster-28937.98334,Cluster-28937.85851,Cluster-28937.135893,Cluster-28937.196039,Cluster-28937.111437,Cluster-19164.0,Cluster-28937.210337,Cluster-3374.0,Cluster-28937.15743,Cluster-28937.90829,Cluster-28937.183294,Cluster-28937.99300,Cluster-28937.43439,Cluster-28937.89763,Cluster-28937.107010,Clu…
GO:0005575	Cellular Component	GO:0044425	membrane part	GO:0044455	mitochondrial membrane part	GO:0098800	inner mitochondrial membrane protein complex	797	Cluster-28937.125744,Cluster-18440.0,Cluster-28937.147971,Cluster-28937.191631,Cluster-28937.200694,Cluster-28937.41303,Cluster-24296.0,Cluster-28937.113796,Cluster-28937.37823,Cluster-28937.78609,Cluster-28937.19058,Cluster-28937.93648,Cluster-28937.54279,Cluster-28937.29154,Cluster-28937.112509,Cluster-28937.221974,Cluster-28937.209790,Cluster-28937.130664,Cluster-28937.195755,Cluster-1827.0,Cl…
GO:0005575	Cellular Component	GO:0044425	membrane part	GO:0044453	nuclear membrane part	GO:0031229	intrinsic component of nuclear inner membrane	31	Cluster-28937.207991,Cluster-28937.187323,Cluster-28937.136617,Cluster-28937.79328,Cluster-28937.136616,Cluster-28937.195577,Cluster-28937.207990,Cluster-28937.215679,Cluster-37684.0,Cluster-28937.821,Cluster-28937.34724,Cluster-28937.110882,Cluster-28937.64538,Cluster-28937.113131,Cluster-28937.82941,Cluster-28937.57660,Cluster-28937.195265,Cluster-28937.33480,Cluster-28937.207988,Cluster-28937.…
GO:0005575	Cellular Component	GO:0044425	membrane part	GO:0019898	extrinsic component of membrane	GO:0031312	extrinsic component of organelle membrane	9	Cluster-28937.173073,Cluster-28937.25903,Cluster-28937.46720,Cluster-16503.0,Cluster-28937.78187,Cluster-28937.78185,Cluster-31121.0,Cluster-28937.168875,Cluster-28937.35395
GO:0005575	Cellular Component	GO:0044425	membrane part	GO:0019898	extrinsic component of membrane	GO:0005942	phosphatidylinositol 3-kinase complex	45	Cluster-28937.142163,Cluster-28937.21152,Cluster-14336.0,Cluster-11209.0,Cluster-27337.0,Cluster-1032.0,Cluster-25272.0,Cluster-28937.208586,Cluster-28937.141207,Cluster-28937.3326,Cluster-28937.128686,Cluster-28937.162911,Cluster-9385.0,Cluster-28937.142759,Cluster-28937.94419,Cluster-28937.93746,Cluster-28937.208590,Cluster-37142.0,Cluster-28937.12911,Cluster-21676.0,Cluster-28937.8087,Cluster-…
GO:0005575	Cellular Component	GO:0044425	membrane part	GO:0019898	extrinsic component of membrane	GO:0019897	extrinsic component of plasma membrane	154	Cluster-28937.209580,Cluster-28937.30428,Cluster-28937.74015,Cluster-28937.67844,Cluster-1431.0,Cluster-28937.203814,Cluster-28937.138984,Cluster-28937.196603,Cluster-28937.201770,Cluster-28937.195470,Cluster-3519.0,Cluster-28937.53907,Cluster-28937.38184,Cluster-28937.43279,Cluster-31882.0,Cluster-28937.165648,Cluster-1537.0,Cluster-28937.98680,Cluster-28937.18719,Cluster-28937.110401,Cluster-28…
GO:0005575	Cellular Component	GO:0044425	membrane part	GO:0098796	membrane protein complex	GO:0030119	AP-type membrane coat adaptor complex	98	Cluster-28937.90867,Cluster-28937.152833,Cluster-28937.120213,Cluster-37073.0,Cluster-28937.65249,Cluster-28937.209270,Cluster-28937.30604,Cluster-28937.89195,Cluster-28937.203288,Cluster-16969.0,Cluster-28937.94770,Cluster-28937.99360,Cluster-28937.23143,Cluster-28937.152827,Cluster-28937.147031,Cluster-28937.150710,Cluster-28937.98291,Cluster-28937.198996,Cluster-28937.167121,Cluster-12428.0,Cl…
GO:0005575	Cellular Component	GO:0044425	membrane part	GO:0098796	membrane protein complex	GO:0098797	plasma membrane protein complex	1086	Cluster-28937.115027,Cluster-28937.145820,Cluster-28937.35074,Cluster-28937.204557,Cluster-28937.108052,Cluster-28937.197981,Cluster-28937.99346,Cluster-28937.99667,Cluster-28937.109785,Cluster-28937.72066,Cluster-24559.0,Cluster-28937.140221,Cluster-28937.32142,Cluster-33196.0,Cluster-28937.41329,Cluster-28937.52612,Cluster-28937.116241,Cluster-28937.158218,Cluster-28937.126890,Cluster-28937.759…
GO:0005575	Cellular Component	GO:0044425	membrane part	GO:0098796	membrane protein complex	GO:0033177	proton-transporting two-sector ATPase complex, proton-transporting domain	851	Cluster-28937.17604,Cluster-28937.118523,Cluster-28937.82313,Cluster-28937.79452,Cluster-28937.114126,Cluster-28937.138954,Cluster-28937.169931,Cluster-28937.53714,Cluster-5655.0,Cluster-28937.81131,Cluster-28937.157312,Cluster-28937.70576,Cluster-28937.85186,Cluster-28937.92032,Cluster-28937.70001,Cluster-28937.87748,Cluster-28937.133030,Cluster-28937.84702,Cluster-28937.35181,Cluster-28937.1189…
GO:0005575	Cellular Component	GO:0044425	membrane part	GO:0098796	membrane protein complex	GO:0005942	phosphatidylinositol 3-kinase complex	45	Cluster-28937.142163,Cluster-28937.21152,Cluster-14336.0,Cluster-11209.0,Cluster-27337.0,Cluster-1032.0,Cluster-25272.0,Cluster-28937.208586,Cluster-28937.141207,Cluster-28937.3326,Cluster-28937.128686,Cluster-28937.162911,Cluster-9385.0,Cluster-28937.142759,Cluster-28937.94419,Cluster-28937.93746,Cluster-28937.208590,Cluster-37142.0,Cluster-28937.12911,Cluster-21676.0,Cluster-28937.8087,Cluster-…
GO:0005575	Cellular Component	GO:0044425	membrane part	GO:0098796	membrane protein complex	GO:0071256	translocon complex	55	Cluster-28937.115610,Cluster-28937.160092,Cluster-25674.0,Cluster-28937.110428,Cluster-28937.92669,Cluster-28937.67052,Cluster-28937.181301,Cluster-28937.165359,Cluster-28937.157441,Cluster-28937.196032,Cluster-28937.105354,Cluster-28937.101023,Cluster-28937.162250,Cluster-28937.93331,Cluster-28937.100951,Cluster-28937.64069,Cluster-11263.0,Cluster-28937.42719,Cluster-28937.115611,Cluster-28937.8…
GO:0005575	Cellular Component	GO:0044425	membrane part	GO:0098796	membrane protein complex	GO:0016469	proton-transporting two-sector ATPase complex	1335	Cluster-12111.0,Cluster-28937.21928,Cluster-28937.161766,Cluster-22869.0,Cluster-27530.1,Cluster-28937.117611,Cluster-28937.175005,Cluster-28937.3028,Cluster-28937.30353,Cluster-28937.175036,Cluster-28937.188403,Cluster-28937.81669,Cluster-28937.173605,Cluster-28937.166736,Cluster-28937.128160,Cluster-5139.1,Cluster-28937.77843,Cluster-28937.137783,Cluster-28937.94552,Cluster-28937.89678,Cluster-…
GO:0005575	Cellular Component	GO:0044425	membrane part	GO:0098796	membrane protein complex	GO:0033178	proton-transporting two-sector ATPase complex, catalytic domain	244	Cluster-28937.22063,Cluster-28937.179382,Cluster-28937.193972,Cluster-28937.94552,Cluster-28937.79361,Cluster-28937.53525,Cluster-28937.101916,Cluster-28937.175036,Cluster-28937.94214,Cluster-5139.1,Cluster-28937.37466,Cluster-24742.0,Cluster-28937.108325,Cluster-28937.110715,Cluster-12273.0,Cluster-28937.166295,Cluster-28937.71441,Cluster-8764.0,Cluster-28937.29108,Cluster-28937.174852,Cluster-2…
GO:0005575	Cellular Component	GO:0044425	membrane part	GO:0098796	membrane protein complex	GO:0098799	outer mitochondrial membrane protein complex	248	Cluster-28937.89761,Cluster-28937.112015,Cluster-28937.101924,Cluster-28937.208847,Cluster-22336.0,Cluster-28937.98334,Cluster-28937.85851,Cluster-28937.135893,Cluster-28937.196039,Cluster-28937.111437,Cluster-19164.0,Cluster-28937.210337,Cluster-3374.0,Cluster-28937.15743,Cluster-28937.90829,Cluster-28937.183294,Cluster-28937.99300,Cluster-28937.43439,Cluster-28937.89763,Cluster-28937.107010,Clu…
GO:0005575	Cellular Component	GO:0044425	membrane part	GO:0098796	membrane protein complex	GO:1902495	transmembrane transporter complex	584	Cluster-28937.163709,Cluster-28937.14561,Cluster-28937.77056,Cluster-23665.0,Cluster-28937.126889,Cluster-28937.70357,Cluster-28937.18510,Cluster-28937.170710,Cluster-14825.0,Cluster-28937.180086,Cluster-28937.143244,Cluster-28937.122062,Cluster-28937.71582,Cluster-28937.71583,Cluster-28937.186173,Cluster-7281.0,Cluster-28937.33648,Cluster-28937.177526,Cluster-28937.200015,Cluster-28937.177525,Cl…
GO:0005575	Cellular Component	GO:0044425	membrane part	GO:0098796	membrane protein complex	GO:0030964	NADH dehydrogenase complex	131	Cluster-28937.147262,Cluster-28937.11408,Cluster-28937.122580,Cluster-28937.96982,Cluster-28937.2034,Cluster-27228.1,Cluster-28937.112818,Cluster-36404.1,Cluster-28937.75616,Cluster-28937.41831,Cluster-28937.171915,Cluster-27228.0,Cluster-28937.21595,Cluster-28937.171875,Cluster-28937.188237,Cluster-28937.149892,Cluster-28937.30964,Cluster-28937.69448,Cluster-28937.128770,Cluster-28937.90880,Clus…
GO:0005575	Cellular Component	GO:0044425	membrane part	GO:0098796	membrane protein complex	GO:0009521	photosystem	1306	Cluster-28937.112729,Cluster-28937.191201,Cluster-28937.98896,Cluster-28937.130780,Cluster-28937.138703,Cluster-28937.37472,Cluster-19670.1,Cluster-28937.203238,Cluster-28937.112837,Cluster-28937.104481,Cluster-28937.125827,Cluster-28937.192080,Cluster-28937.209131,Cluster-28937.103416,Cluster-28937.107173,Cluster-28937.145760,Cluster-28937.114731,Cluster-28937.95778,Cluster-28937.110351,Cluster-…
GO:0005575	Cellular Component	GO:0044425	membrane part	GO:0098796	membrane protein complex	GO:0030117	membrane coat	639	Cluster-28937.35039,Cluster-28937.138548,Cluster-28937.135373,Cluster-28937.74061,Cluster-28937.70660,Cluster-28937.76801,Cluster-28937.114143,Cluster-28937.73844,Cluster-28937.136571,Cluster-28937.32527,Cluster-28937.96234,Cluster-28937.85860,Cluster-28937.139289,Cluster-28937.71592,Cluster-28937.69053,Cluster-28937.109289,Cluster-28937.88823,Cluster-28937.97209,Cluster-28937.214156,Cluster-2880…
GO:0005575	Cellular Component	GO:0044425	membrane part	GO:0098796	membrane protein complex	GO:0098803	respiratory chain complex	605	Cluster-28937.209480,Cluster-3116.0,Cluster-28937.134707,Cluster-28937.2033,Cluster-28937.178178,Cluster-28937.107980,Cluster-28937.64156,Cluster-28937.124283,Cluster-28299.0,Cluster-28937.149884,Cluster-28937.141994,Cluster-28937.185304,Cluster-20096.0,Cluster-28937.159972,Cluster-28937.64157,Cluster-28937.43896,Cluster-28937.20485,Cluster-28937.143446,Cluster-28937.175409,Cluster-28937.131930,C…
GO:0005575	Cellular Component	GO:0044425	membrane part	GO:0098796	membrane protein complex	GO:0098800	inner mitochondrial membrane protein complex	797	Cluster-28937.125744,Cluster-18440.0,Cluster-28937.147971,Cluster-28937.191631,Cluster-28937.200694,Cluster-28937.41303,Cluster-24296.0,Cluster-28937.113796,Cluster-28937.37823,Cluster-28937.78609,Cluster-28937.19058,Cluster-28937.93648,Cluster-28937.54279,Cluster-28937.29154,Cluster-28937.112509,Cluster-28937.221974,Cluster-28937.209790,Cluster-28937.130664,Cluster-28937.195755,Cluster-1827.0,Cl…
GO:0005575	Cellular Component	GO:0005576	extracellular region	GO:0044421	extracellular region part	GO:0005578	proteinaceous extracellular matrix	3	Cluster-18136.0,Cluster-2021.0,Cluster-28937.44635
GO:0005575	Cellular Component	GO:0005576	extracellular region	GO:0044421	extracellular region part	GO:0005615	extracellular space	349	Cluster-2957.0,Cluster-28937.207712,Cluster-28937.126313,Cluster-28937.43028,Cluster-28937.4499,Cluster-2215.0,Cluster-2548.0,Cluster-28937.119176,Cluster-28937.200553,Cluster-28937.118916,Cluster-28937.147933,Cluster-28937.8121,Cluster-28937.204024,Cluster-28937.206641,Cluster-28937.119413,Cluster-28937.196075,Cluster-28937.186445,Cluster-28937.194084,Cluster-28937.115950,Cluster-420.42,Cluster-…
GO:0005575	Cellular Component	GO:0005576	extracellular region	GO:0044421	extracellular region part	GO:0043205	fibril	3	Cluster-2021.0,Cluster-28937.44635,Cluster-18136.0
GO:0005575	Cellular Component	GO:0005576	extracellular region	GO:0044421	extracellular region part	GO:0034358	plasma lipoprotein particle	16	Cluster-28937.124351,Cluster-28937.210374,Cluster-28937.177722,Cluster-28937.23809,Cluster-28937.52865,Cluster-28937.52854,Cluster-28937.188188,Cluster-28937.115950,Cluster-17962.0,Cluster-28937.52866,Cluster-28937.52863,Cluster-28937.23808,Cluster-28937.23804,Cluster-28937.45821,Cluster-28937.52875,Cluster-28937.177715
GO:0003674	Molecular Function	GO:0003824	catalytic activity	GO:0016874	ligase activity	GO:0016886	ligase activity, forming phosphoric ester bonds	257	Cluster-28937.105429,Cluster-28937.43475,Cluster-28937.149044,Cluster-28937.195647,Cluster-28937.152536,Cluster-28937.69264,Cluster-28937.214613,Cluster-28937.192987,Cluster-28937.82087,Cluster-28937.27705,Cluster-28937.128235,Cluster-28937.82095,Cluster-28937.152547,Cluster-28937.169242,Cluster-28937.152530,Cluster-28937.111175,Cluster-28937.112645,Cluster-28937.117806,Cluster-28937.155676,Clust…
GO:0003674	Molecular Function	GO:0003824	catalytic activity	GO:0016874	ligase activity	GO:0016875	ligase activity, forming carbon-oxygen bonds	675	Cluster-28937.68344,Cluster-28937.181262,Cluster-28937.135695,Cluster-28937.181268,Cluster-28937.92588,Cluster-28937.144179,Cluster-28937.144181,Cluster-28937.63811,Cluster-5666.0,Cluster-28937.193645,Cluster-28937.114971,Cluster-12575.2,Cluster-28937.565,Cluster-28937.85112,Cluster-28937.90342,Cluster-28937.132881,Cluster-28937.61821,Cluster-28937.154893,Cluster-28937.163691,Cluster-28937.199675…
GO:0003674	Molecular Function	GO:0003824	catalytic activity	GO:0016874	ligase activity	GO:0016885	ligase activity, forming carbon-carbon bonds	44	Cluster-28937.89920,Cluster-28937.72063,Cluster-11369.0,Cluster-28937.179293,Cluster-28937.90172,Cluster-28937.120324,Cluster-28937.180653,Cluster-28937.89077,Cluster-28937.12530,Cluster-28937.48612,Cluster-22960.1,Cluster-28937.120902,Cluster-13995.0,Cluster-28937.41363,Cluster-28937.84432,Cluster-28937.181337,Cluster-37749.0,Cluster-28937.183460,Cluster-21118.0,Cluster-28937.90173,Cluster-28937…
GO:0003674	Molecular Function	GO:0003824	catalytic activity	GO:0016874	ligase activity	GO:0016877	ligase activity, forming carbon-sulfur bonds	204	Cluster-28937.142888,Cluster-28937.36290,Cluster-28937.11603,Cluster-28937.10344,Cluster-28937.143985,Cluster-28937.132431,Cluster-35002.0,Cluster-28937.40489,Cluster-28937.110554,Cluster-28937.161485,Cluster-28937.40487,Cluster-11315.0,Cluster-28937.201716,Cluster-28937.83588,Cluster-28937.30688,Cluster-36569.0,Cluster-113.1,Cluster-28937.38378,Cluster-28937.190326,Cluster-28937.181238,Cluster-2…
GO:0003674	Molecular Function	GO:0003824	catalytic activity	GO:0016874	ligase activity	GO:0016879	ligase activity, forming carbon-nitrogen bonds	489	Cluster-28937.222499,Cluster-28937.217650,Cluster-28937.114503,Cluster-28937.109585,Cluster-28937.90175,Cluster-28937.117295,Cluster-15268.0,Cluster-8101.2,Cluster-28937.201706,Cluster-28937.172515,Cluster-28937.129399,Cluster-28937.161006,Cluster-28937.97316,Cluster-28937.111732,Cluster-28937.145272,Cluster-28937.133031,Cluster-28937.106006,Cluster-8724.0,Cluster-28937.149241,Cluster-28937.57378…
GO:0003674	Molecular Function	GO:0003824	catalytic activity	GO:0016874	ligase activity	GO:0051002	ligase activity, forming nitrogen-metal bonds	15	Cluster-28937.177397,Cluster-28937.196272,Cluster-28937.112879,Cluster-28937.118596,Cluster-28937.127037,Cluster-28937.107225,Cluster-28937.69156,Cluster-28937.155771,Cluster-28937.112880,Cluster-28937.93192,Cluster-28937.155770,Cluster-28937.71904,Cluster-28937.93191,Cluster-28937.201095,Cluster-28937.155769
GO:0003674	Molecular Function	GO:0003824	catalytic activity	GO:0009975	cyclase activity	GO:0004016	adenylate cyclase activity	15	Cluster-28937.81697,Cluster-28937.69213,Cluster-28937.150767,Cluster-34092.0,Cluster-28937.67984,Cluster-28937.43447,Cluster-28937.96443,Cluster-28937.69211,Cluster-28937.69210,Cluster-28937.69212,Cluster-28937.71693,Cluster-33871.0,Cluster-34092.1,Cluster-28937.80102,Cluster-2850.0
GO:0003674	Molecular Function	GO:0003824	catalytic activity	GO:0016787	hydrolase activity	GO:0036459	ubiquitinyl hydrolase activity	46	Cluster-28937.68019,Cluster-28937.39554,Cluster-28937.205162,Cluster-28937.146345,Cluster-28937.52768,Cluster-28937.164180,Cluster-28937.59436,Cluster-28937.167118,Cluster-28937.12849,Cluster-28937.59483,Cluster-28937.194603,Cluster-28937.165267,Cluster-28937.55236,Cluster-28937.52769,Cluster-28937.39553,Cluster-28937.142789,Cluster-23032.0,Cluster-28937.49601,Cluster-28937.154914,Cluster-28937.6…
GO:0003674	Molecular Function	GO:0003824	catalytic activity	GO:0016787	hydrolase activity	GO:0016798	hydrolase activity, acting on glycosyl bonds	2442	Cluster-28937.89114,Cluster-35721.0,Cluster-28937.119573,Cluster-28937.82878,Cluster-28937.83200,Cluster-19339.0,Cluster-28937.117208,Cluster-28937.114457,Cluster-28937.137176,Cluster-28937.125159,Cluster-28937.102654,Cluster-28937.201501,Cluster-28937.148756,Cluster-28937.52214,Cluster-27613.0,Cluster-28937.115597,Cluster-29337.0,Cluster-33624.0,Cluster-28937.87269,Cluster-28937.63877,Cluster-28…
GO:0003674	Molecular Function	GO:0003824	catalytic activity	GO:0016787	hydrolase activity	GO:0016817	hydrolase activity, acting on acid anhydrides	6924	Cluster-28937.138244,Cluster-28937.212419,Cluster-28937.72837,Cluster-10730.0,Cluster-28937.187170,Cluster-28937.77970,Cluster-28937.23668,Cluster-28937.145922,Cluster-28937.93737,Cluster-29194.0,Cluster-28937.56375,Cluster-21038.0,Cluster-28937.41038,Cluster-28937.185513,Cluster-28937.100914,Cluster-28937.134855,Cluster-34097.2,Cluster-28937.69901,Cluster-28937.150301,Cluster-28742.0,Cluster-289…
GO:0003674	Molecular Function	GO:0003824	catalytic activity	GO:0016787	hydrolase activity	GO:0016788	hydrolase activity, acting on ester bonds	4371	Cluster-13625.0,Cluster-28937.56345,Cluster-28937.198989,Cluster-28937.80263,Cluster-28937.174668,Cluster-28937.15267,Cluster-23138.0,Cluster-28937.66614,Cluster-28937.203286,Cluster-28937.221808,Cluster-28937.13980,Cluster-18205.0,Cluster-28937.97940,Cluster-28937.163574,Cluster-28937.172493,Cluster-28937.117375,Cluster-28937.41393,Cluster-28937.166749,Cluster-28937.160741,Cluster-28937.176761,C…
GO:0003674	Molecular Function	GO:0003824	catalytic activity	GO:0016787	hydrolase activity	GO:0016810	hydrolase activity, acting on carbon-nitrogen (but not peptide) bonds	403	Cluster-28937.164255,Cluster-28937.105753,Cluster-28937.11331,Cluster-17452.0,Cluster-28937.156681,Cluster-28937.149296,Cluster-28937.109218,Cluster-28937.76839,Cluster-28937.89108,Cluster-28937.85604,Cluster-18566.0,Cluster-28937.105269,Cluster-28937.164253,Cluster-28937.50915,Cluster-19932.0,Cluster-28937.139360,Cluster-28937.139374,Cluster-28937.2198,Cluster-28937.77898,Cluster-28937.199591,Cl…
GO:0003674	Molecular Function	GO:0003824	catalytic activity	GO:0016787	hydrolase activity	GO:0016822	hydrolase activity, acting on acid carbon-carbon bonds	10	Cluster-28937.49725,Cluster-28937.67748,Cluster-28937.91250,Cluster-10384.0,Cluster-28937.107482,Cluster-35980.0,Cluster-28937.202374,Cluster-28937.67747,Cluster-28937.77402,Cluster-28937.103555
GO:0003674	Molecular Function	GO:0003824	catalytic activity	GO:0016787	hydrolase activity	GO:0008233	peptidase activity	5434	Cluster-28937.199837,Cluster-11086.1,Cluster-28937.73582,Cluster-28937.185576,Cluster-28937.145469,Cluster-35108.0,Cluster-28937.114166,Cluster-30604.1,Cluster-28937.121028,Cluster-28937.1152,Cluster-28937.194600,Cluster-28937.109724,Cluster-28937.205306,Cluster-28937.110302,Cluster-28937.101663,Cluster-28937.73580,Cluster-30912.0,Cluster-28937.84020,Cluster-28937.89541,Cluster-28937.191719,Clust…
GO:0003674	Molecular Function	GO:0003824	catalytic activity	GO:0016787	hydrolase activity	GO:0019213	deacetylase activity	18	Cluster-28937.83713,Cluster-28937.74260,Cluster-28937.145384,Cluster-28937.173490,Cluster-28937.159906,Cluster-28937.145515,Cluster-13322.0,Cluster-28937.122564,Cluster-28937.213310,Cluster-28937.54876,Cluster-28937.82408,Cluster-28937.157331,Cluster-28937.213311,Cluster-28937.96781,Cluster-28937.70059,Cluster-29661.0,Cluster-28975.0,Cluster-28937.46161
GO:0003674	Molecular Function	GO:0003824	catalytic activity	GO:0016787	hydrolase activity	GO:0016801	hydrolase activity, acting on ether bonds	37	Cluster-35036.1,Cluster-18686.0,Cluster-36249.0,Cluster-9278.0,Cluster-28937.560,Cluster-784.0,Cluster-28937.182,Cluster-31940.0,Cluster-4368.0,Cluster-27586.0,Cluster-18686.1,Cluster-28937.6867,Cluster-28937.561,Cluster-28937.96003,Cluster-28937.91492,Cluster-13795.0,Cluster-28937.1425,Cluster-28937.222158,Cluster-28937.100129,Cluster-15168.0,Cluster-28937.1426,Cluster-21429.0,Cluster-28937.1154…
GO:0003674	Molecular Function	GO:0003824	catalytic activity	GO:0016787	hydrolase activity	GO:0017171	serine hydrolase activity	2134	Cluster-28937.80182,Cluster-28937.126214,Cluster-28937.138650,Cluster-28937.42637,Cluster-18078.0,Cluster-28937.187201,Cluster-28937.68564,Cluster-28937.214051,Cluster-28937.166568,Cluster-28937.55182,Cluster-28937.119840,Cluster-28937.113352,Cluster-28937.23513,Cluster-28937.55201,Cluster-9089.0,Cluster-28937.156424,Cluster-28937.113528,Cluster-28937.135408,Cluster-28937.119453,Cluster-28937.304…
GO:0003674	Molecular Function	GO:0003824	catalytic activity	GO:0016787	hydrolase activity	GO:0016824	hydrolase activity, acting on acid halide bonds	26	Cluster-28937.42368,Cluster-28937.27602,Cluster-28937.174073,Cluster-28937.174074,Cluster-28937.121256,Cluster-28937.173767,Cluster-28937.173766,Cluster-19422.0,Cluster-28937.27601,Cluster-28937.161992,Cluster-28937.68096,Cluster-28937.68098,Cluster-28937.12074,Cluster-28937.170922,Cluster-28937.68097,Cluster-28937.223330,Cluster-28937.11426,Cluster-28937.163077,Cluster-28937.207105,Cluster-28937…
GO:0003674	Molecular Function	GO:0003824	catalytic activity	GO:0016740	transferase activity	GO:0016744	transferase activity, transferring aldehyde or ketonic groups	75	Cluster-28937.180515,Cluster-28937.67759,Cluster-28937.95471,Cluster-16571.0,Cluster-28937.63984,Cluster-28937.101222,Cluster-28937.52295,Cluster-28937.148708,Cluster-28937.86878,Cluster-6845.0,Cluster-28937.31515,Cluster-28937.79158,Cluster-28937.63983,Cluster-28937.148706,Cluster-28937.52296,Cluster-28937.117222,Cluster-28937.205861,Cluster-28937.102089,Cluster-28937.140134,Cluster-28937.95474,…
GO:0003674	Molecular Function	GO:0003824	catalytic activity	GO:0016740	transferase activity	GO:0016772	transferase activity, transferring phosphorus-containing groups	12724	Cluster-28937.154053,Cluster-28937.210948,Cluster-28937.161027,Cluster-28937.102976,Cluster-28937.104913,Cluster-28937.53225,Cluster-28937.34196,Cluster-28937.136713,Cluster-28937.75707,Cluster-26149.0,Cluster-28937.179943,Cluster-28937.179126,Cluster-28937.161084,Cluster-28937.90101,Cluster-28937.99831,Cluster-28937.47364,Cluster-28937.132171,Cluster-28937.79884,Cluster-28937.128130,Cluster-2893…
GO:0003674	Molecular Function	GO:0003824	catalytic activity	GO:0016740	transferase activity	GO:0016782	transferase activity, transferring sulfur-containing groups	193	Cluster-28937.196649,Cluster-28937.126550,Cluster-28937.29259,Cluster-28937.10128,Cluster-28937.45220,Cluster-28937.150786,Cluster-28937.178173,Cluster-28937.198001,Cluster-28937.53847,Cluster-28937.10497,Cluster-14600.0,Cluster-10681.0,Cluster-28937.150788,Cluster-28937.209162,Cluster-28937.122338,Cluster-28937.10125,Cluster-28937.146369,Cluster-28937.150789,Cluster-28937.170261,Cluster-28937.14…
GO:0003674	Molecular Function	GO:0003824	catalytic activity	GO:0016740	transferase activity	GO:0016746	transferase activity, transferring acyl groups	1777	Cluster-28937.127234,Cluster-28937.168975,Cluster-28937.211800,Cluster-28937.175504,Cluster-28937.58611,Cluster-28937.36720,Cluster-28937.201630,Cluster-28937.70102,Cluster-28937.9903,Cluster-28937.103148,Cluster-28937.157260,Cluster-2026.0,Cluster-28937.197703,Cluster-28937.141539,Cluster-28937.160479,Cluster-28937.153438,Cluster-28937.200646,Cluster-28937.130230,Cluster-28937.103149,Cluster-289…
GO:0003674	Molecular Function	GO:0003824	catalytic activity	GO:0016740	transferase activity	GO:0016741	transferase activity, transferring one-carbon groups	2684	Cluster-28937.136329,Cluster-28937.40795,Cluster-28937.178215,Cluster-28937.151415,Cluster-680.0,Cluster-28937.136158,Cluster-28937.207825,Cluster-28937.220378,Cluster-6691.5,Cluster-28937.71353,Cluster-28937.131936,Cluster-28937.40649,Cluster-28937.3138,Cluster-28937.202284,Cluster-28937.157934,Cluster-28937.184520,Cluster-28937.196203,Cluster-28937.200772,Cluster-28937.85386,Cluster-28937.78019…
GO:0003674	Molecular Function	GO:0003824	catalytic activity	GO:0016740	transferase activity	GO:0016769	transferase activity, transferring nitrogenous groups	75	Cluster-2936.0,Cluster-28937.141311,Cluster-28937.101367,Cluster-28937.29171,Cluster-28937.175843,Cluster-37824.0,Cluster-28937.117486,Cluster-28937.150528,Cluster-28937.191926,Cluster-28937.84798,Cluster-28937.81042,Cluster-28937.87564,Cluster-28937.124701,Cluster-35367.0,Cluster-28937.191518,Cluster-28937.58840,Cluster-28937.22828,Cluster-37824.1,Cluster-28937.97752,Cluster-3082.0,Cluster-28937…
GO:0003674	Molecular Function	GO:0003824	catalytic activity	GO:0016740	transferase activity	GO:0016765	transferase activity, transferring alkyl or aryl (other than methyl) groups	531	Cluster-28937.78262,Cluster-28937.143572,Cluster-28937.32515,Cluster-28937.207668,Cluster-28937.161254,Cluster-28937.113619,Cluster-28937.184123,Cluster-28937.48029,Cluster-28937.199105,Cluster-28937.97499,Cluster-28937.82872,Cluster-28937.115008,Cluster-28937.107463,Cluster-28937.185127,Cluster-28937.164948,Cluster-28937.161934,Cluster-28937.33572,Cluster-28937.3381,Cluster-28937.81651,Cluster-2…
GO:0003674	Molecular Function	GO:0003824	catalytic activity	GO:0016740	transferase activity	GO:0019787	ubiquitin-like protein transferase activity	1294	Cluster-28937.115212,Cluster-28937.73078,Cluster-28937.194191,Cluster-28937.169278,Cluster-28937.150460,Cluster-28937.128011,Cluster-28937.90241,Cluster-28937.97598,Cluster-27242.0,Cluster-28937.61667,Cluster-1050.0,Cluster-28937.109790,Cluster-28937.88355,Cluster-28937.71617,Cluster-28937.32248,Cluster-28937.152905,Cluster-28937.67550,Cluster-28937.121004,Cluster-28937.131616,Cluster-28937.16672…
GO:0003674	Molecular Function	GO:0003824	catalytic activity	GO:0016740	transferase activity	GO:0016757	transferase activity, transferring glycosyl groups	2218	Cluster-28937.222581,Cluster-28937.68378,Cluster-28937.74084,Cluster-28937.13648,Cluster-28937.114448,Cluster-28937.76678,Cluster-28937.201627,Cluster-28937.196568,Cluster-28937.193099,Cluster-28937.111294,Cluster-28937.75224,Cluster-28937.110695,Cluster-28937.99460,Cluster-28937.201338,Cluster-28937.161031,Cluster-28937.65466,Cluster-28937.95842,Cluster-28937.122157,Cluster-28937.133237,Cluster-…
GO:0003674	Molecular Function	GO:0003824	catalytic activity	GO:0016853	isomerase activity	GO:0016854	racemase and epimerase activity	167	Cluster-3330.0,Cluster-28937.169312,Cluster-28937.99794,Cluster-37608.0,Cluster-28937.148500,Cluster-28937.150850,Cluster-28937.126975,Cluster-28937.148057,Cluster-28937.203851,Cluster-28937.103918,Cluster-4858.0,Cluster-28937.157719,Cluster-25260.0,Cluster-11620.0,Cluster-28937.157725,Cluster-28937.106640,Cluster-28937.211274,Cluster-28937.152568,Cluster-28937.29981,Cluster-28937.112282,Cluster-…
GO:0003674	Molecular Function	GO:0003824	catalytic activity	GO:0016853	isomerase activity	GO:0016872	intramolecular lyase activity	42	Cluster-21396.1,Cluster-553.0,Cluster-26916.4,Cluster-28937.59314,Cluster-28937.199116,Cluster-23170.0,Cluster-23583.0,Cluster-28937.119410,Cluster-28937.215982,Cluster-28937.136786,Cluster-26916.7,Cluster-32650.0,Cluster-3819.0,Cluster-35984.0,Cluster-3526.0,Cluster-6007.0,Cluster-28937.61116,Cluster-28937.111570,Cluster-28937.59315,Cluster-10236.0,Cluster-28937.157930,Cluster-28937.58422,Cluste…
GO:0003674	Molecular Function	GO:0003824	catalytic activity	GO:0016853	isomerase activity	GO:0016859	cis-trans isomerase activity	247	Cluster-28937.132860,Cluster-4046.0,Cluster-28937.144954,Cluster-28937.154083,Cluster-28937.35324,Cluster-19746.0,Cluster-9194.0,Cluster-28937.144961,Cluster-28937.219267,Cluster-28937.21868,Cluster-28937.101169,Cluster-28937.68853,Cluster-24222.0,Cluster-28937.189465,Cluster-28937.141677,Cluster-28937.132999,Cluster-28937.219265,Cluster-28937.155081,Cluster-23100.0,Cluster-28937.116980,Cluster-2…
GO:0003674	Molecular Function	GO:0003824	catalytic activity	GO:0016853	isomerase activity	GO:0016860	intramolecular oxidoreductase activity	279	Cluster-28937.223081,Cluster-28937.53647,Cluster-28937.92207,Cluster-28937.48165,Cluster-5773.0,Cluster-28937.146493,Cluster-28937.99391,Cluster-18436.0,Cluster-28937.91114,Cluster-28937.110890,Cluster-28937.98824,Cluster-15569.0,Cluster-28937.166396,Cluster-28937.146007,Cluster-28937.17493,Cluster-28937.115949,Cluster-28937.197814,Cluster-28937.11044,Cluster-7772.0,Cluster-28937.160377,Cluster-2…
GO:0003674	Molecular Function	GO:0003824	catalytic activity	GO:0016853	isomerase activity	GO:0016866	intramolecular transferase activity	363	Cluster-28937.45149,Cluster-28937.112884,Cluster-3295.0,Cluster-28937.180487,Cluster-28937.23569,Cluster-28937.49202,Cluster-28937.89873,Cluster-28937.43514,Cluster-28937.76483,Cluster-28937.18211,Cluster-28937.70499,Cluster-35670.0,Cluster-30359.0,Cluster-28937.90435,Cluster-15317.0,Cluster-28937.19205,Cluster-28937.218815,Cluster-28937.206185,Cluster-28937.49137,Cluster-28937.102836,Cluster-289…
GO:0003674	Molecular Function	GO:0003824	catalytic activity	GO:0016853	isomerase activity	GO:0003916	DNA topoisomerase activity	179	Cluster-4269.0,Cluster-28937.61574,Cluster-28937.51863,Cluster-28937.30467,Cluster-28937.69768,Cluster-28937.38821,Cluster-28937.182292,Cluster-28937.131557,Cluster-28937.81283,Cluster-28937.123483,Cluster-28937.118514,Cluster-28937.38818,Cluster-28937.174262,Cluster-28937.163135,Cluster-28937.180405,Cluster-28937.121528,Cluster-28937.127449,Cluster-28937.75165,Cluster-28937.182290,Cluster-28937.…
GO:0003674	Molecular Function	GO:0003824	catalytic activity	GO:0016491	oxidoreductase activity	GO:0016229	steroid dehydrogenase activity	587	Cluster-12766.0,Cluster-28937.9033,Cluster-28937.108610,Cluster-28937.139281,Cluster-1162.0,Cluster-28937.118179,Cluster-28937.11488,Cluster-28937.74444,Cluster-28937.58267,Cluster-28937.17557,Cluster-28937.120396,Cluster-28937.90586,Cluster-28937.19632,Cluster-28937.132906,Cluster-28937.56049,Cluster-28937.112872,Cluster-28937.46929,Cluster-28937.202532,Cluster-28937.83165,Cluster-28937.147387,C…
GO:0003674	Molecular Function	GO:0003824	catalytic activity	GO:0016491	oxidoreductase activity	GO:0004497	monooxygenase activity	499	Cluster-28937.146936,Cluster-28937.104012,Cluster-28937.56220,Cluster-33113.0,Cluster-28937.111342,Cluster-28937.149918,Cluster-9487.0,Cluster-28937.104001,Cluster-28937.124650,Cluster-28937.109930,Cluster-28937.111641,Cluster-28937.10726,Cluster-33230.0,Cluster-28937.101045,Cluster-28937.65109,Cluster-28937.71562,Cluster-28937.148317,Cluster-28937.111340,Cluster-34023.0,Cluster-28937.113867,Clus…
GO:0003674	Molecular Function	GO:0003824	catalytic activity	GO:0016491	oxidoreductase activity	GO:0016705	oxidoreductase activity, acting on paired donors, with incorporation or reduction of molecular oxygen	628	Cluster-28937.119838,Cluster-10335.0,Cluster-28937.181122,Cluster-28937.45403,Cluster-28937.50256,Cluster-28937.27401,Cluster-28937.170255,Cluster-28937.106993,Cluster-14490.0,Cluster-28937.154063,Cluster-28937.9554,Cluster-4390.0,Cluster-28937.139215,Cluster-28937.166738,Cluster-28937.102975,Cluster-28937.116138,Cluster-28937.123605,Cluster-28937.105575,Cluster-31143.0,Cluster-28937.142910,Clust…
GO:0003674	Molecular Function	GO:0003824	catalytic activity	GO:0016491	oxidoreductase activity	GO:0016675	oxidoreductase activity, acting on a heme group of donors	434	Cluster-28937.182309,Cluster-28937.94988,Cluster-31045.0,Cluster-28937.184834,Cluster-28937.199830,Cluster-28937.117334,Cluster-28937.212448,Cluster-28937.165691,Cluster-28937.9099,Cluster-28937.76576,Cluster-28937.119166,Cluster-28937.26423,Cluster-28937.189794,Cluster-1144.0,Cluster-28937.156945,Cluster-28937.182923,Cluster-28937.126886,Cluster-18279.0,Cluster-28937.207854,Cluster-28937.142116,…
GO:0003674	Molecular Function	GO:0003824	catalytic activity	GO:0016491	oxidoreductase activity	GO:0016667	oxidoreductase activity, acting on a sulfur group of donors	844	Cluster-28937.87584,Cluster-28937.42662,Cluster-28937.110579,Cluster-28937.196705,Cluster-28937.88165,Cluster-28937.55867,Cluster-28937.54912,Cluster-14004.0,Cluster-28937.139740,Cluster-28937.165903,Cluster-28937.79131,Cluster-28937.29716,Cluster-28937.29850,Cluster-28937.50815,Cluster-23702.0,Cluster-28937.135672,Cluster-28937.155619,Cluster-28937.89002,Cluster-28937.180632,Cluster-28937.126122…
GO:0003674	Molecular Function	GO:0003824	catalytic activity	GO:0016491	oxidoreductase activity	GO:0051213	dioxygenase activity	436	Cluster-28937.96734,Cluster-28937.168025,Cluster-28937.169329,Cluster-28937.206834,Cluster-28937.90952,Cluster-28937.202220,Cluster-28937.8222,Cluster-28937.42411,Cluster-28937.17827,Cluster-28937.177842,Cluster-28937.136171,Cluster-28937.170421,Cluster-28937.66956,Cluster-28937.186387,Cluster-28937.153202,Cluster-28937.37420,Cluster-28937.212407,Cluster-28937.89828,Cluster-28937.138093,Cluster-2…
GO:0003674	Molecular Function	GO:0003824	catalytic activity	GO:0016491	oxidoreductase activity	GO:0015002	heme-copper terminal oxidase activity	460	Cluster-28937.182923,Cluster-18279.0,Cluster-28937.126886,Cluster-28937.982,Cluster-28937.142116,Cluster-28937.207854,Cluster-36856.0,Cluster-28937.163154,Cluster-28937.78978,Cluster-2356.0,Cluster-5519.0,Cluster-28937.50549,Cluster-28937.174289,Cluster-28937.145460,Cluster-28937.118331,Cluster-28937.6652,Cluster-28937.59726,Cluster-28937.182309,Cluster-28937.199830,Cluster-31045.0,Cluster-28937.…
GO:0003674	Molecular Function	GO:0003824	catalytic activity	GO:0016491	oxidoreductase activity	GO:0016695	oxidoreductase activity, acting on hydrogen as donor	10	Cluster-34283.1,Cluster-28937.84255,Cluster-28937.84254,Cluster-28937.48302,Cluster-28937.49509,Cluster-6313.0,Cluster-28937.111286,Cluster-28937.108350,Cluster-28937.98018,Cluster-28937.65337
GO:0003674	Molecular Function	GO:0003824	catalytic activity	GO:0016491	oxidoreductase activity	GO:0046992	oxidoreductase activity, acting on X-H and Y-H to form an X-Y bond	9	Cluster-28937.129465,Cluster-28937.79123,Cluster-28937.76427,Cluster-28937.129468,Cluster-28937.73514,Cluster-28937.129469,Cluster-30156.0,Cluster-28937.76425,Cluster-28937.129467
GO:0003674	Molecular Function	GO:0003824	catalytic activity	GO:0016491	oxidoreductase activity	GO:0016645	oxidoreductase activity, acting on the CH-NH group of donors	264	Cluster-28937.104421,Cluster-28937.177495,Cluster-28937.603,Cluster-13067.0,Cluster-4835.0,Cluster-28937.27624,Cluster-12143.0,Cluster-28937.38850,Cluster-28937.158315,Cluster-28937.107737,Cluster-28937.27625,Cluster-35872.1,Cluster-28937.18259,Cluster-28937.45303,Cluster-29991.0,Cluster-28937.83476,Cluster-28937.205806,Cluster-28937.20634,Cluster-28937.31369,Cluster-28937.11923,Cluster-28937.205…
GO:0003674	Molecular Function	GO:0003824	catalytic activity	GO:0016491	oxidoreductase activity	GO:0016903	oxidoreductase activity, acting on the aldehyde or oxo group of donors	613	Cluster-28937.21199,Cluster-28937.111457,Cluster-28937.212802,Cluster-28937.221631,Cluster-29150.2,Cluster-28937.110618,Cluster-28937.220343,Cluster-28937.56263,Cluster-28937.160291,Cluster-32726.0,Cluster-28937.111167,Cluster-28937.222542,Cluster-28937.189844,Cluster-28937.120750,Cluster-28937.108403,Cluster-28937.169820,Cluster-28937.202682,Cluster-28937.168423,Cluster-28937.34668,Cluster-28937…
GO:0003674	Molecular Function	GO:0003824	catalytic activity	GO:0016491	oxidoreductase activity	GO:0016614	oxidoreductase activity, acting on CH-OH group of donors	1871	Cluster-28937.80145,Cluster-28937.95256,Cluster-28937.103121,Cluster-18922.0,Cluster-28937.32838,Cluster-28937.26305,Cluster-28937.191901,Cluster-28937.60413,Cluster-28937.87416,Cluster-28057.0,Cluster-28937.171437,Cluster-28937.115450,Cluster-28937.134833,Cluster-28937.182,Cluster-28937.154464,Cluster-28937.86837,Cluster-28937.116498,Cluster-28937.73689,Cluster-26307.0,Cluster-28937.86418,Cluste…
GO:0003674	Molecular Function	GO:0003824	catalytic activity	GO:0016491	oxidoreductase activity	GO:0016730	oxidoreductase activity, acting on iron-sulfur proteins as donors	16	Cluster-28937.108350,Cluster-28937.48302,Cluster-28937.49509,Cluster-28937.125917,Cluster-34283.1,Cluster-28937.84255,Cluster-18485.0,Cluster-20536.0,Cluster-28937.98018,Cluster-7518.0,Cluster-28937.65337,Cluster-32769.0,Cluster-6942.0,Cluster-30186.0,Cluster-6487.0,Cluster-28937.84254
GO:0003674	Molecular Function	GO:0003824	catalytic activity	GO:0016491	oxidoreductase activity	GO:0016638	oxidoreductase activity, acting on the CH-NH2 group of donors	355	Cluster-4894.0,Cluster-35160.0,Cluster-28937.16060,Cluster-30333.0,Cluster-28937.152746,Cluster-28937.208178,Cluster-28937.88977,Cluster-29430.0,Cluster-12251.0,Cluster-33937.0,Cluster-28937.84814,Cluster-28937.69723,Cluster-28937.100271,Cluster-28937.2448,Cluster-28937.214743,Cluster-28937.29200,Cluster-28937.146260,Cluster-20404.0,Cluster-28937.71560,Cluster-28937.183328,Cluster-28937.99334,Clu…
GO:0003674	Molecular Function	GO:0003824	catalytic activity	GO:0016491	oxidoreductase activity	GO:0016627	oxidoreductase activity, acting on the CH-CH group of donors	713	Cluster-28937.165890,Cluster-30787.0,Cluster-28937.33302,Cluster-28937.77365,Cluster-28937.115644,Cluster-29884.0,Cluster-28937.119825,Cluster-28937.102635,Cluster-3552.0,Cluster-28937.144757,Cluster-28937.13911,Cluster-28937.144159,Cluster-1191.1,Cluster-28937.156782,Cluster-28937.101517,Cluster-28937.101957,Cluster-28937.52431,Cluster-3683.0,Cluster-28937.111635,Cluster-28937.158899,Cluster-289…
GO:0003674	Molecular Function	GO:0003824	catalytic activity	GO:0016491	oxidoreductase activity	GO:0016651	oxidoreductase activity, acting on NAD(P)H	706	Cluster-28937.39523,Cluster-28937.152921,Cluster-7278.0,Cluster-28937.68250,Cluster-28937.32417,Cluster-28937.159692,Cluster-28937.71217,Cluster-22991.0,Cluster-28937.157943,Cluster-28937.7082,Cluster-12223.4,Cluster-28937.112384,Cluster-28937.177955,Cluster-28937.30129,Cluster-28937.183734,Cluster-2866.0,Cluster-28937.198098,Cluster-28937.71763,Cluster-28937.212850,Cluster-28937.69837,Cluster-28…
GO:0003674	Molecular Function	GO:0003824	catalytic activity	GO:0016491	oxidoreductase activity	GO:0016725	oxidoreductase activity, acting on CH or CH2 groups	161	Cluster-28937.215904,Cluster-28937.114075,Cluster-28937.144457,Cluster-28937.16494,Cluster-28937.135428,Cluster-28937.93636,Cluster-28937.156464,Cluster-28937.140443,Cluster-28937.180958,Cluster-28937.222014,Cluster-28937.131875,Cluster-28937.185982,Cluster-26578.0,Cluster-28937.177037,Cluster-28937.135431,Cluster-28937.130541,Cluster-28937.121510,Cluster-28937.158810,Cluster-28937.171602,Cluster…
GO:0003674	Molecular Function	GO:0003824	catalytic activity	GO:0016491	oxidoreductase activity	GO:0016684	oxidoreductase activity, acting on peroxide as acceptor	594	Cluster-28937.124616,Cluster-28937.200510,Cluster-28937.152824,Cluster-37299.0,Cluster-28937.53977,Cluster-28937.3999,Cluster-28937.206076,Cluster-28937.197846,Cluster-8165.0,Cluster-28937.15967,Cluster-28937.105927,Cluster-299.0,Cluster-28937.109522,Cluster-19721.0,Cluster-28937.121909,Cluster-28937.54323,Cluster-28937.99839,Cluster-28937.100322,Cluster-28937.73547,Cluster-28937.110878,Cluster-2…
GO:0003674	Molecular Function	GO:0003824	catalytic activity	GO:0016491	oxidoreductase activity	GO:0016721	oxidoreductase activity, acting on superoxide radicals as acceptor	65	Cluster-28937.18134,Cluster-23717.0,Cluster-28937.72950,Cluster-28937.153100,Cluster-28937.214069,Cluster-28937.39179,Cluster-28937.214070,Cluster-28937.93369,Cluster-28937.49155,Cluster-28937.89309,Cluster-28937.1445,Cluster-29010.0,Cluster-3923.0,Cluster-28937.214068,Cluster-28937.192826,Cluster-4736.0,Cluster-28937.66619,Cluster-28937.160723,Cluster-14986.0,Cluster-28937.209308,Cluster-28937.2…
GO:0003674	Molecular Function	GO:0003824	catalytic activity	GO:0016491	oxidoreductase activity	GO:0016661	oxidoreductase activity, acting on other nitrogenous compounds as donors	29	Cluster-28937.179339,Cluster-28937.117832,Cluster-28937.175112,Cluster-28937.98305,Cluster-28937.191897,Cluster-16898.0,Cluster-37736.0,Cluster-31165.3,Cluster-28937.63750,Cluster-28937.117830,Cluster-28937.114593,Cluster-28937.98306,Cluster-28937.86930,Cluster-28937.158740,Cluster-5780.0,Cluster-32910.0,Cluster-28937.106339,Cluster-28937.133967,Cluster-28937.124777,Cluster-28937.133968,Cluster-2…
GO:0003674	Molecular Function	GO:0003824	catalytic activity	GO:0016491	oxidoreductase activity	GO:0016679	oxidoreductase activity, acting on diphenols and related substances as donors	334	Cluster-28937.153941,Cluster-3438.0,Cluster-28937.135498,Cluster-28937.187311,Cluster-28937.196407,Cluster-35019.0,Cluster-28937.175261,Cluster-28937.55944,Cluster-28937.95387,Cluster-28937.216448,Cluster-28215.0,Cluster-28937.95389,Cluster-22851.0,Cluster-28937.69711,Cluster-28937.90502,Cluster-28937.193886,Cluster-27334.0,Cluster-28937.114452,Cluster-28937.73045,Cluster-28937.84660,Cluster-2893…
GO:0003674	Molecular Function	GO:0003824	catalytic activity	GO:0016491	oxidoreductase activity	GO:0016701	oxidoreductase activity, acting on single donors with incorporation of molecular oxygen	528	Cluster-28937.61490,Cluster-28937.147913,Cluster-28937.21699,Cluster-28937.26734,Cluster-28937.201627,Cluster-28937.99778,Cluster-28937.48405,Cluster-28937.114223,Cluster-19208.0,Cluster-28937.169310,Cluster-10718.0,Cluster-21290.0,Cluster-22810.0,Cluster-28937.191182,Cluster-28937.209164,Cluster-28937.40047,Cluster-28937.99415,Cluster-28937.168272,Cluster-28937.102018,Cluster-10994.0,Cluster-289…
GO:0003674	Molecular Function	GO:0003824	catalytic activity	GO:0016829	lyase activity	GO:0016846	carbon-sulfur lyase activity	34	Cluster-3177.2,Cluster-28937.147624,Cluster-28937.208494,Cluster-28937.55289,Cluster-28937.138060,Cluster-28937.101959,Cluster-28937.102473,Cluster-28937.134462,Cluster-28937.98178,Cluster-28937.221954,Cluster-28937.159290,Cluster-28937.95780,Cluster-28937.181239,Cluster-28937.63044,Cluster-3177.0,Cluster-28937.92643,Cluster-7289.0,Cluster-28937.95781,Cluster-28937.215679,Cluster-28937.106099,Clu…
GO:0003674	Molecular Function	GO:0003824	catalytic activity	GO:0016829	lyase activity	GO:0016840	carbon-nitrogen lyase activity	177	Cluster-28937.44294,Cluster-28937.22154,Cluster-16568.0,Cluster-28937.22158,Cluster-28937.69210,Cluster-28937.141668,Cluster-28937.52017,Cluster-28937.93646,Cluster-28937.43447,Cluster-28937.144802,Cluster-28937.57381,Cluster-13670.0,Cluster-28937.59729,Cluster-28937.165705,Cluster-28937.168857,Cluster-28937.104659,Cluster-28937.52016,Cluster-28937.176620,Cluster-28937.57385,Cluster-28937.158839,…
GO:0003674	Molecular Function	GO:0003824	catalytic activity	GO:0016829	lyase activity	GO:0016830	carbon-carbon lyase activity	1608	Cluster-28937.97334,Cluster-28937.156095,Cluster-28937.2563,Cluster-28937.162913,Cluster-28937.52853,Cluster-25260.0,Cluster-28937.42833,Cluster-28937.107513,Cluster-28937.114331,Cluster-28937.43202,Cluster-28937.82698,Cluster-28937.45824,Cluster-28937.100704,Cluster-28937.47062,Cluster-28937.34547,Cluster-3330.0,Cluster-28937.213940,Cluster-28937.143676,Cluster-28937.113111,Cluster-28937.200302,…
GO:0003674	Molecular Function	GO:0003824	catalytic activity	GO:0016829	lyase activity	GO:0016835	carbon-oxygen lyase activity	1072	Cluster-28937.110476,Cluster-28937.40104,Cluster-28937.192472,Cluster-37132.0,Cluster-28937.32803,Cluster-28937.56706,Cluster-34682.0,Cluster-7453.6,Cluster-28937.189607,Cluster-28937.84816,Cluster-28937.217105,Cluster-28937.165745,Cluster-28937.12462,Cluster-28937.209806,Cluster-28937.23648,Cluster-28937.56059,Cluster-28937.147934,Cluster-28937.103459,Cluster-28937.196092,Cluster-28937.46021,Clu…
GO:0003674	Molecular Function	GO:0003824	catalytic activity	GO:0016829	lyase activity	GO:0016849	phosphorus-oxygen lyase activity	105	Cluster-8561.0,Cluster-28937.107584,Cluster-28937.97830,Cluster-28937.179954,Cluster-28937.173513,Cluster-28937.139060,Cluster-28937.67984,Cluster-28937.112044,Cluster-28937.23584,Cluster-28937.135828,Cluster-28937.189888,Cluster-28937.164002,Cluster-28937.179958,Cluster-4820.0,Cluster-28937.81697,Cluster-28937.189887,Cluster-28937.70571,Cluster-28937.109974,Cluster-28937.78925,Cluster-28841.0,Cl…
GO:0003674	Molecular Function	GO:0003824	catalytic activity	GO:0019239	deaminase activity	GO:0004000	adenosine deaminase activity	7	Cluster-28937.175256,Cluster-28937.35549,Cluster-28937.195810,Cluster-28937.148590,Cluster-28937.94967,Cluster-28937.94968,Cluster-2339.0
GO:0003674	Molecular Function	GO:0005198	structural molecule activity	GO:0005201	extracellular matrix structural constituent	GO:0030021	extracellular matrix structural constituent conferring compression resistance	3	Cluster-17648.0,Cluster-28937.170781,Cluster-28937.216316
GO:0003674	Molecular Function	GO:0005215	transporter activity	GO:0005326	neurotransmitter transporter activity	GO:0005328	neurotransmitter:sodium symporter activity	8	Cluster-28937.30633,Cluster-28937.30637,Cluster-28937.13585,Cluster-28937.16045,Cluster-28937.40230,Cluster-28937.191340,Cluster-28937.176031,Cluster-28937.9514
GO:0003674	Molecular Function	GO:0005215	transporter activity	GO:0022892	substrate-specific transporter activity	GO:0022891	substrate-specific transmembrane transporter activity	6652	Cluster-28937.16837,Cluster-28937.92031,Cluster-28937.85353,Cluster-28937.133385,Cluster-26229.1,Cluster-28937.62420,Cluster-10563.0,Cluster-28937.131933,Cluster-24813.0,Cluster-28937.96815,Cluster-28937.48005,Cluster-28937.206974,Cluster-28937.75595,Cluster-8834.0,Cluster-28937.158410,Cluster-8352.0,Cluster-28937.127228,Cluster-28937.144281,Cluster-28937.104959,Cluster-28937.14948,Cluster-28937.…
GO:0003674	Molecular Function	GO:0005215	transporter activity	GO:0022892	substrate-specific transporter activity	GO:0005319	lipid transporter activity	51	Cluster-28937.61574,Cluster-28937.25994,Cluster-28937.192315,Cluster-28937.2316,Cluster-28937.24455,Cluster-28937.202557,Cluster-30556.1,Cluster-28937.61575,Cluster-30556.0,Cluster-28937.74997,Cluster-28937.210543,Cluster-28937.208862,Cluster-28937.155955,Cluster-28937.76055,Cluster-30556.5,Cluster-28937.121530,Cluster-35737.0,Cluster-28937.186383,Cluster-28937.221907,Cluster-28937.60113,Cluster-…
GO:0003674	Molecular Function	GO:0005215	transporter activity	GO:0022892	substrate-specific transporter activity	GO:0008565	protein transporter activity	29	Cluster-28937.136611,Cluster-28937.44892,Cluster-28937.29373,Cluster-19183.0,Cluster-28937.128472,Cluster-28937.176347,Cluster-13320.0,Cluster-28937.44894,Cluster-26277.0,Cluster-28937.167141,Cluster-28937.44895,Cluster-34633.0,Cluster-28937.178145,Cluster-20767.0,Cluster-28937.175459,Cluster-9087.0,Cluster-10717.0,Cluster-28937.44893,Cluster-28937.29372,Cluster-28937.173711,Cluster-28937.118134,…
GO:0003674	Molecular Function	GO:0005215	transporter activity	GO:0022892	substrate-specific transporter activity	GO:0015197	peptide transporter activity	13	Cluster-28937.179050,Cluster-28937.48267,Cluster-28937.76063,Cluster-19267.0,Cluster-28937.117134,Cluster-37719.0,Cluster-28937.65540,Cluster-28937.57373,Cluster-28937.65154,Cluster-28937.65542,Cluster-28937.774,Cluster-28937.65543,Cluster-28937.98581
GO:0003674	Molecular Function	GO:0005215	transporter activity	GO:1901476	carbohydrate transporter activity	GO:0015144	carbohydrate transmembrane transporter activity	256	Cluster-28937.22384,Cluster-6453.0,Cluster-28937.95500,Cluster-28937.35141,Cluster-28937.25806,Cluster-28937.206800,Cluster-28937.186495,Cluster-28937.128250,Cluster-24436.0,Cluster-28937.184015,Cluster-28937.205726,Cluster-34614.0,Cluster-28937.25793,Cluster-28937.99150,Cluster-28937.35142,Cluster-28937.10774,Cluster-28937.83906,Cluster-28937.80437,Cluster-28937.126173,Cluster-28937.185799,Clust…
GO:0003674	Molecular Function	GO:0005215	transporter activity	GO:0051183	vitamin transporter activity	GO:0090482	vitamin transmembrane transporter activity	9	Cluster-28937.116423,Cluster-28937.143755,Cluster-28937.116421,Cluster-28937.53837,Cluster-19921.0,Cluster-28937.146186,Cluster-28937.83554,Cluster-28937.83552,Cluster-28937.83553
GO:0003674	Molecular Function	GO:0005215	transporter activity	GO:0022857	transmembrane transporter activity	GO:0016820	hydrolase activity, acting on acid anhydrides, catalyzing transmembrane movement of substances	1057	Cluster-28937.171974,Cluster-17735.0,Cluster-28937.206264,Cluster-28937.172086,Cluster-28937.111587,Cluster-28937.91188,Cluster-28937.198857,Cluster-28937.21804,Cluster-28937.69447,Cluster-18197.0,Cluster-28937.76724,Cluster-28937.182097,Cluster-28937.202752,Cluster-28937.32475,Cluster-3903.0,Cluster-28937.136847,Cluster-28937.89819,Cluster-27009.0,Cluster-28937.117339,Cluster-28937.80107,Cluster…
GO:0003674	Molecular Function	GO:0005215	transporter activity	GO:0022857	transmembrane transporter activity	GO:0015562	efflux transmembrane transporter activity	9	Cluster-28937.209055,Cluster-28937.213875,Cluster-28937.213874,Cluster-28937.201484,Cluster-28937.33469,Cluster-28937.14674,Cluster-28937.213877,Cluster-28937.36822,Cluster-28937.33464
GO:0003674	Molecular Function	GO:0005215	transporter activity	GO:0022857	transmembrane transporter activity	GO:0022803	passive transmembrane transporter activity	1596	Cluster-28937.91674,Cluster-28937.206202,Cluster-28937.184143,Cluster-28937.96379,Cluster-28937.110908,Cluster-28937.123346,Cluster-28937.85540,Cluster-28937.114358,Cluster-28937.107510,Cluster-28937.172810,Cluster-28937.7245,Cluster-28937.23086,Cluster-28937.178120,Cluster-28937.61232,Cluster-26510.0,Cluster-28937.184142,Cluster-28937.50073,Cluster-28937.117813,Cluster-28937.177519,Cluster-28937…
GO:0003674	Molecular Function	GO:0005215	transporter activity	GO:0022857	transmembrane transporter activity	GO:1901618	organic hydroxy compound transmembrane transporter activity	13	Cluster-28937.9514,Cluster-28937.115072,Cluster-24366.0,Cluster-28937.89149,Cluster-28937.40230,Cluster-28937.191340,Cluster-28937.176031,Cluster-28937.16045,Cluster-28937.83705,Cluster-28937.85179,Cluster-28937.13585,Cluster-28937.30633,Cluster-28937.30637
GO:0003674	Molecular Function	GO:0005215	transporter activity	GO:0022857	transmembrane transporter activity	GO:1901682	sulfur compound transmembrane transporter activity	132	Cluster-28937.83553,Cluster-28937.102080,Cluster-28937.102722,Cluster-28937.30262,Cluster-28937.100456,Cluster-28937.116568,Cluster-28937.116565,Cluster-28937.218237,Cluster-28937.134459,Cluster-28937.534,Cluster-28937.111277,Cluster-28937.111724,Cluster-28937.106838,Cluster-28937.108488,Cluster-28937.97305,Cluster-28937.111279,Cluster-28937.216994,Cluster-4036.0,Cluster-28937.26469,Cluster-16498…
GO:0003674	Molecular Function	GO:0005215	transporter activity	GO:0022857	transmembrane transporter activity	GO:0015238	drug transmembrane transporter activity	9	Cluster-28937.83553,Cluster-28937.83552,Cluster-28937.83554,Cluster-28937.143755,Cluster-28937.116421,Cluster-28937.53837,Cluster-19921.0,Cluster-28937.146186,Cluster-28937.116423
GO:0003674	Molecular Function	GO:0005215	transporter activity	GO:0022857	transmembrane transporter activity	GO:0090482	vitamin transmembrane transporter activity	9	Cluster-28937.116423,Cluster-28937.143755,Cluster-28937.116421,Cluster-28937.53837,Cluster-19921.0,Cluster-28937.146186,Cluster-28937.83554,Cluster-28937.83552,Cluster-28937.83553
GO:0003674	Molecular Function	GO:0005215	transporter activity	GO:0022857	transmembrane transporter activity	GO:0022804	active transmembrane transporter activity	2039	Cluster-28937.44893,Cluster-28937.150046,Cluster-28937.72851,Cluster-28937.182238,Cluster-28937.18229,Cluster-28937.160737,Cluster-28937.50553,Cluster-28937.14561,Cluster-28937.210913,Cluster-28937.154985,Cluster-28937.27642,Cluster-28937.137862,Cluster-30085.0,Cluster-28937.193976,Cluster-28937.83451,Cluster-28937.169010,Cluster-28937.196166,Cluster-28937.135343,Cluster-28937.115915,Cluster-2893…
GO:0003674	Molecular Function	GO:0005215	transporter activity	GO:0022857	transmembrane transporter activity	GO:1901677	phosphate transmembrane transporter activity	123	Cluster-28937.214474,Cluster-28937.112365,Cluster-28937.2665,Cluster-28937.86691,Cluster-28937.100904,Cluster-28937.79054,Cluster-28937.149430,Cluster-28322.5,Cluster-28937.50552,Cluster-28937.81990,Cluster-28937.106561,Cluster-28937.151656,Cluster-32538.0,Cluster-19348.0,Cluster-28937.127824,Cluster-28937.207361,Cluster-28937.104311,Cluster-28937.50551,Cluster-28937.114134,Cluster-28937.166580,C…
GO:0003674	Molecular Function	GO:0005215	transporter activity	GO:0022857	transmembrane transporter activity	GO:0072349	modified amino acid transmembrane transporter activity	13	Cluster-19267.0,Cluster-28937.76063,Cluster-28937.48267,Cluster-28937.179050,Cluster-37719.0,Cluster-28937.65540,Cluster-28937.57373,Cluster-28937.117134,Cluster-28937.65154,Cluster-28937.98581,Cluster-28937.774,Cluster-28937.65542,Cluster-28937.65543
GO:0003674	Molecular Function	GO:0005215	transporter activity	GO:0022857	transmembrane transporter activity	GO:0022891	substrate-specific transmembrane transporter activity	6652	Cluster-28937.16837,Cluster-28937.92031,Cluster-28937.85353,Cluster-28937.133385,Cluster-26229.1,Cluster-28937.62420,Cluster-10563.0,Cluster-28937.131933,Cluster-24813.0,Cluster-28937.96815,Cluster-28937.48005,Cluster-28937.206974,Cluster-28937.75595,Cluster-8834.0,Cluster-28937.158410,Cluster-8352.0,Cluster-28937.127228,Cluster-28937.144281,Cluster-28937.104959,Cluster-28937.14948,Cluster-28937.…
GO:0003674	Molecular Function	GO:0005215	transporter activity	GO:0022857	transmembrane transporter activity	GO:0015563	uptake transmembrane transporter activity	13	Cluster-37719.0,Cluster-28937.57373,Cluster-28937.65540,Cluster-28937.117134,Cluster-28937.48267,Cluster-28937.76063,Cluster-19267.0,Cluster-28937.179050,Cluster-28937.98581,Cluster-28937.774,Cluster-28937.65542,Cluster-28937.65543,Cluster-28937.65154
GO:0003674	Molecular Function	GO:0005215	transporter activity	GO:0022857	transmembrane transporter activity	GO:0015603	iron chelate transmembrane transporter activity	9	Cluster-28937.180414,Cluster-28937.72671,Cluster-28937.65502,Cluster-28937.72670,Cluster-28937.2472,Cluster-9048.0,Cluster-28937.65503,Cluster-28937.72672,Cluster-28937.72669
GO:0003674	Molecular Function	GO:0005215	transporter activity	GO:0051184	cofactor transporter activity	GO:0051185	coenzyme transporter activity	15	Cluster-28937.188551,Cluster-28937.128976,Cluster-10155.0,Cluster-28937.104896,Cluster-28937.190833,Cluster-28937.121572,Cluster-28937.61632,Cluster-28937.189562,Cluster-28937.154931,Cluster-28937.101033,Cluster-28937.128977,Cluster-8434.0,Cluster-28937.34098,Cluster-28937.190831,Cluster-28937.188550
GO:0003674	Molecular Function	GO:0005215	transporter activity	GO:0090484	drug transporter activity	GO:0045118	azole transporter activity	9	Cluster-28937.83552,Cluster-28937.83553,Cluster-28937.83554,Cluster-28937.143755,Cluster-28937.116421,Cluster-28937.53837,Cluster-19921.0,Cluster-28937.146186,Cluster-28937.116423
GO:0003674	Molecular Function	GO:0005215	transporter activity	GO:0090484	drug transporter activity	GO:0015238	drug transmembrane transporter activity	9	Cluster-28937.83553,Cluster-28937.83552,Cluster-28937.83554,Cluster-28937.143755,Cluster-28937.116421,Cluster-28937.53837,Cluster-19921.0,Cluster-28937.146186,Cluster-28937.116423
GO:0003674	Molecular Function	GO:0005215	transporter activity	GO:1901505	carbohydrate derivative transporter activity	GO:0005337	nucleoside transmembrane transporter activity	71	Cluster-28937.126521,Cluster-28937.120715,Cluster-28937.127832,Cluster-28937.50553,Cluster-28937.127833,Cluster-28937.59871,Cluster-28937.181958,Cluster-28937.97034,Cluster-28937.126593,Cluster-28937.80877,Cluster-28937.165397,Cluster-28937.165402,Cluster-28937.165400,Cluster-28937.151435,Cluster-28937.156740,Cluster-28937.126591,Cluster-28322.1,Cluster-28937.50549,Cluster-28937.50552,Cluster-289…
GO:0003674	Molecular Function	GO:0005215	transporter activity	GO:1901505	carbohydrate derivative transporter activity	GO:0005346	purine ribonucleotide transmembrane transporter activity	54	Cluster-28937.190785,Cluster-28322.2,Cluster-28937.137481,Cluster-28937.187970,Cluster-12879.0,Cluster-17939.0,Cluster-28937.126590,Cluster-28937.97033,Cluster-24813.0,Cluster-28937.134206,Cluster-28937.166580,Cluster-28937.120716,Cluster-28937.127822,Cluster-28937.60625,Cluster-28937.164595,Cluster-28937.151656,Cluster-28937.127824,Cluster-28937.131489,Cluster-28937.50551,Cluster-28937.55943,Clu…
GO:0003674	Molecular Function	GO:0098772	molecular function regulator	GO:0005085	guanyl-nucleotide exchange factor activity	GO:0005088	Ras guanyl-nucleotide exchange factor activity	93	Cluster-28937.13422,Cluster-28937.147900,Cluster-28937.147903,Cluster-35010.0,Cluster-28937.80308,Cluster-28937.198676,Cluster-28937.23033,Cluster-28937.147899,Cluster-24401.0,Cluster-28937.215358,Cluster-28937.14645,Cluster-28937.14642,Cluster-28937.32014,Cluster-28937.152917,Cluster-28937.62017,Cluster-28937.184572,Cluster-28937.42520,Cluster-28937.146378,Cluster-28937.74029,Cluster-28937.23035…
GO:0003674	Molecular Function	GO:0098772	molecular function regulator	GO:0016247	channel regulator activity	GO:0015459	potassium channel regulator activity	12	Cluster-9427.0,Cluster-28937.164796,Cluster-28937.215688,Cluster-28937.162125,Cluster-28937.108496,Cluster-28937.158061,Cluster-28937.177736,Cluster-28937.122486,Cluster-28937.74883,Cluster-28937.2345,Cluster-32163.0,Cluster-28937.41406
GO:0003674	Molecular Function	GO:0098772	molecular function regulator	GO:0016247	channel regulator activity	GO:0017080	sodium channel regulator activity	133	Cluster-28937.174288,Cluster-28937.76565,Cluster-28937.136576,Cluster-28937.150204,Cluster-28937.27469,Cluster-28937.29078,Cluster-28937.207075,Cluster-28937.151273,Cluster-28937.104644,Cluster-28937.50552,Cluster-28937.41646,Cluster-28937.108842,Cluster-28937.76866,Cluster-28937.174606,Cluster-28937.49174,Cluster-27543.0,Cluster-28937.68382,Cluster-28937.73778,Cluster-28937.8633,Cluster-28937.18…
GO:0003674	Molecular Function	GO:0098772	molecular function regulator	GO:0016247	channel regulator activity	GO:0016248	channel inhibitor activity	373	Cluster-28937.76866,Cluster-28937.108842,Cluster-28937.4892,Cluster-28937.178164,Cluster-10337.0,Cluster-28937.38413,Cluster-28937.206443,Cluster-28937.73778,Cluster-28937.178744,Cluster-28937.4893,Cluster-28937.181958,Cluster-28937.9772,Cluster-28937.128391,Cluster-9302.0,Cluster-20990.0,Cluster-28937.72434,Cluster-28937.128287,Cluster-28937.123999,Cluster-28937.167978,Cluster-28937.62922,Cluste…
GO:0003674	Molecular Function	GO:0098772	molecular function regulator	GO:0016247	channel regulator activity	GO:0005246	calcium channel regulator activity	70	Cluster-16750.0,Cluster-28937.143332,Cluster-28937.110386,Cluster-28937.26570,Cluster-28937.51589,Cluster-28937.38412,Cluster-28937.165302,Cluster-28937.152907,Cluster-31748.0,Cluster-28937.202127,Cluster-28937.155575,Cluster-28937.151875,Cluster-28937.141911,Cluster-37652.0,Cluster-28937.37353,Cluster-28937.38410,Cluster-28937.159116,Cluster-28937.152432,Cluster-28937.40690,Cluster-28937.123751,…
GO:0003674	Molecular Function	GO:0098772	molecular function regulator	GO:0030234	enzyme regulator activity	GO:0042979	ornithine decarboxylase regulator activity	23	Cluster-28937.6730,Cluster-17531.0,Cluster-28937.19672,Cluster-5783.0,Cluster-33413.2,Cluster-28937.156209,Cluster-22844.0,Cluster-16461.0,Cluster-2347.0,Cluster-21806.0,Cluster-28937.105981,Cluster-2044.0,Cluster-28937.156207,Cluster-29323.0,Cluster-11771.0,Cluster-19997.0,Cluster-31285.0,Cluster-28937.32398,Cluster-28937.156208,Cluster-33413.1,Cluster-26196.0,Cluster-28937.17822,Cluster-28937.1…
GO:0003674	Molecular Function	GO:0098772	molecular function regulator	GO:0030234	enzyme regulator activity	GO:0010851	cyclase regulator activity	24	Cluster-28937.4046,Cluster-28937.180897,Cluster-28937.33018,Cluster-28937.33014,Cluster-28937.181602,Cluster-28937.151407,Cluster-28937.18450,Cluster-28937.100323,Cluster-28937.33020,Cluster-28937.33006,Cluster-28937.194484,Cluster-28937.33017,Cluster-28937.33015,Cluster-28937.174097,Cluster-28937.33012,Cluster-28937.33013,Cluster-28937.76346,Cluster-28937.194482,Cluster-28937.43343,Cluster-28937…
GO:0003674	Molecular Function	GO:0098772	molecular function regulator	GO:0030234	enzyme regulator activity	GO:0060589	nucleoside-triphosphatase regulator activity	745	Cluster-28937.98426,Cluster-28937.117437,Cluster-28937.31595,Cluster-28937.132337,Cluster-28937.39222,Cluster-28937.106889,Cluster-28937.177687,Cluster-28937.100458,Cluster-28937.62296,Cluster-28937.198323,Cluster-28937.186402,Cluster-28937.130664,Cluster-28937.140173,Cluster-28937.163366,Cluster-28937.120679,Cluster-28937.103677,Cluster-28937.154537,Cluster-28937.130844,Cluster-27362.0,Cluster-2…
GO:0003674	Molecular Function	GO:0098772	molecular function regulator	GO:0030234	enzyme regulator activity	GO:0061134	peptidase regulator activity	292	Cluster-28937.56377,Cluster-433.0,Cluster-28937.76775,Cluster-28937.107668,Cluster-28937.116125,Cluster-28937.118627,Cluster-28937.88355,Cluster-28937.85805,Cluster-16195.0,Cluster-12937.0,Cluster-28937.91830,Cluster-28937.18773,Cluster-28937.107755,Cluster-28937.77742,Cluster-28937.24061,Cluster-28937.26422,Cluster-28937.139666,Cluster-28937.56647,Cluster-28937.204631,Cluster-28937.112078,Cluste…
GO:0003674	Molecular Function	GO:0098772	molecular function regulator	GO:0030234	enzyme regulator activity	GO:0019208	phosphatase regulator activity	124	Cluster-28937.70350,Cluster-28937.155656,Cluster-28937.146646,Cluster-28937.44153,Cluster-28937.87094,Cluster-28937.84537,Cluster-28937.46214,Cluster-19336.1,Cluster-28937.45472,Cluster-28937.179907,Cluster-28937.26583,Cluster-28937.140373,Cluster-28937.109277,Cluster-30881.0,Cluster-28937.173479,Cluster-28937.46216,Cluster-33109.0,Cluster-27960.0,Cluster-28937.46218,Cluster-28937.60489,Cluster-2…
GO:0003674	Molecular Function	GO:0098772	molecular function regulator	GO:0030234	enzyme regulator activity	GO:0043028	cysteine-type endopeptidase regulator activity involved in apoptotic process	4	Cluster-28937.169852,Cluster-28937.149768,Cluster-28937.187318,Cluster-28937.77876
GO:0003674	Molecular Function	GO:0098772	molecular function regulator	GO:0030234	enzyme regulator activity	GO:0019207	kinase regulator activity	291	Cluster-28937.98527,Cluster-28937.142758,Cluster-28937.10176,Cluster-28937.54714,Cluster-28937.15500,Cluster-28937.140261,Cluster-28937.148067,Cluster-28937.10709,Cluster-28937.64401,Cluster-28937.128687,Cluster-28937.45874,Cluster-28937.135425,Cluster-28937.85111,Cluster-27960.0,Cluster-28937.71522,Cluster-28937.142722,Cluster-28937.98526,Cluster-28937.208587,Cluster-28937.9329,Cluster-28937.650…
GO:0003674	Molecular Function	GO:0098772	molecular function regulator	GO:0030234	enzyme regulator activity	GO:0010576	metalloenzyme regulator activity	14	Cluster-28937.133919,Cluster-28937.181293,Cluster-6668.0,Cluster-28937.130350,Cluster-28937.118627,Cluster-28937.140945,Cluster-28937.102261,Cluster-28937.137934,Cluster-17942.0,Cluster-28937.95652,Cluster-24834.0,Cluster-28937.118628,Cluster-28937.181292,Cluster-22330.0
GO:0003674	Molecular Function	GO:0098772	molecular function regulator	GO:0030234	enzyme regulator activity	GO:0004857	enzyme inhibitor activity	715	Cluster-28937.100882,Cluster-28937.33712,Cluster-35071.0,Cluster-28937.108682,Cluster-28937.132340,Cluster-28937.150849,Cluster-28937.152780,Cluster-28937.119234,Cluster-28937.171778,Cluster-20033.3,Cluster-34057.0,Cluster-15086.0,Cluster-28937.59081,Cluster-28937.223216,Cluster-28937.163329,Cluster-28937.156086,Cluster-28937.143058,Cluster-31285.0,Cluster-28937.162690,Cluster-28937.61270,Cluster…
GO:0003674	Molecular Function	GO:0098772	molecular function regulator	GO:0030234	enzyme regulator activity	GO:0008047	enzyme activator activity	360	Cluster-28937.53748,Cluster-28937.27963,Cluster-28937.190318,Cluster-28937.62296,Cluster-28937.117440,Cluster-28937.140173,Cluster-28937.76425,Cluster-28937.79242,Cluster-28937.93859,Cluster-28937.33013,Cluster-28937.98426,Cluster-28937.117437,Cluster-28937.106889,Cluster-5151.0,Cluster-28937.74003,Cluster-28937.202418,Cluster-28937.120205,Cluster-28937.31595,Cluster-8794.0,Cluster-28937.106397,C…
GO:0003674	Molecular Function	GO:0098772	molecular function regulator	GO:0030545	receptor regulator activity	GO:0030547	receptor inhibitor activity	71	Cluster-28937.187931,Cluster-28937.104858,Cluster-28937.188443,Cluster-28937.28111,Cluster-19911.0,Cluster-28937.158461,Cluster-28937.10312,Cluster-28937.222052,Cluster-28937.98114,Cluster-28937.188144,Cluster-28937.33863,Cluster-28937.98641,Cluster-34931.0,Cluster-28937.181575,Cluster-28937.37332,Cluster-13577.0,Cluster-30957.0,Cluster-3872.0,Cluster-28937.116376,Cluster-28937.175383,Cluster-289…
GO:0003674	Molecular Function	GO:0098772	molecular function regulator	GO:0030545	receptor regulator activity	GO:0030548	acetylcholine receptor regulator activity	71	Cluster-28937.28111,Cluster-19911.0,Cluster-28937.158461,Cluster-28937.10312,Cluster-28937.222052,Cluster-28937.187931,Cluster-28937.188443,Cluster-28937.104858,Cluster-34931.0,Cluster-28937.37332,Cluster-13577.0,Cluster-28937.181575,Cluster-28937.98114,Cluster-28937.33863,Cluster-28937.188144,Cluster-28937.98641,Cluster-28937.37685,Cluster-28937.124453,Cluster-28937.175383,Cluster-28937.117954,C…
GO:0003674	Molecular Function	GO:0005488	binding	GO:1901363	heterocyclic compound binding	GO:1901265	nucleoside phosphate binding	20319	Cluster-28937.164867,Cluster-28937.17345,Cluster-28937.13793,Cluster-28937.155487,Cluster-28937.161055,Cluster-28937.148178,Cluster-28937.76339,Cluster-28937.82809,Cluster-3150.0,Cluster-28937.196849,Cluster-28937.62115,Cluster-28937.83606,Cluster-28937.166982,Cluster-28937.162613,Cluster-28937.189298,Cluster-28937.160320,Cluster-28937.118205,Cluster-28937.719,Cluster-28937.39286,Cluster-28937.60…
GO:0003674	Molecular Function	GO:0005488	binding	GO:1901363	heterocyclic compound binding	GO:0001882	nucleoside binding	17327	Cluster-28937.120323,Cluster-28937.3674,Cluster-28937.46923,Cluster-28937.99466,Cluster-13587.0,Cluster-28937.167867,Cluster-33735.0,Cluster-28937.161686,Cluster-28937.75345,Cluster-28937.156727,Cluster-21532.0,Cluster-28937.106204,Cluster-28937.26914,Cluster-28937.145157,Cluster-28937.97674,Cluster-28937.94968,Cluster-28937.51399,Cluster-28937.39792,Cluster-28937.65089,Cluster-28937.184960,Clust…
GO:0003674	Molecular Function	GO:0005488	binding	GO:1901363	heterocyclic compound binding	GO:0003676	nucleic acid binding	17540	Cluster-32847.0,Cluster-28937.157222,Cluster-4466.0,Cluster-28937.205522,Cluster-25965.0,Cluster-28937.99782,Cluster-28937.50730,Cluster-28937.81339,Cluster-28937.120667,Cluster-28937.139356,Cluster-28937.122629,Cluster-28937.54978,Cluster-28937.144487,Cluster-28937.166163,Cluster-28937.160430,Cluster-28937.107046,Cluster-28937.87414,Cluster-28937.211893,Cluster-28937.109983,Cluster-28937.203610,…
GO:0003674	Molecular Function	GO:0005488	binding	GO:1901363	heterocyclic compound binding	GO:0046906	tetrapyrrole binding	1745	Cluster-28937.220654,Cluster-28937.68944,Cluster-28937.113017,Cluster-28937.113157,Cluster-28937.95055,Cluster-10269.0,Cluster-28937.108078,Cluster-31121.0,Cluster-28937.79482,Cluster-28937.115589,Cluster-28937.131628,Cluster-28937.24214,Cluster-12398.0,Cluster-28937.185464,Cluster-28937.116452,Cluster-25129.0,Cluster-7829.0,Cluster-28937.165616,Cluster-28937.124562,Cluster-28937.197845,Cluster-2…
GO:0003674	Molecular Function	GO:0005488	binding	GO:0097159	organic cyclic compound binding	GO:1901265	nucleoside phosphate binding	20319	Cluster-28937.164867,Cluster-28937.17345,Cluster-28937.13793,Cluster-28937.155487,Cluster-28937.161055,Cluster-28937.148178,Cluster-28937.76339,Cluster-28937.82809,Cluster-3150.0,Cluster-28937.196849,Cluster-28937.62115,Cluster-28937.83606,Cluster-28937.166982,Cluster-28937.162613,Cluster-28937.189298,Cluster-28937.160320,Cluster-28937.118205,Cluster-28937.719,Cluster-28937.39286,Cluster-28937.60…
GO:0003674	Molecular Function	GO:0005488	binding	GO:0097159	organic cyclic compound binding	GO:0001882	nucleoside binding	17327	Cluster-28937.120323,Cluster-28937.3674,Cluster-28937.46923,Cluster-28937.99466,Cluster-13587.0,Cluster-28937.167867,Cluster-33735.0,Cluster-28937.161686,Cluster-28937.75345,Cluster-28937.156727,Cluster-21532.0,Cluster-28937.106204,Cluster-28937.26914,Cluster-28937.145157,Cluster-28937.97674,Cluster-28937.94968,Cluster-28937.51399,Cluster-28937.39792,Cluster-28937.65089,Cluster-28937.184960,Clust…
GO:0003674	Molecular Function	GO:0005488	binding	GO:0097159	organic cyclic compound binding	GO:0005496	steroid binding	31	Cluster-28937.27841,Cluster-28937.17156,Cluster-28937.11145,Cluster-28937.102831,Cluster-28937.43551,Cluster-28937.75803,Cluster-28937.94262,Cluster-28937.132953,Cluster-28937.116674,Cluster-28937.166128,Cluster-28937.178861,Cluster-30763.0,Cluster-28937.200201,Cluster-28937.122201,Cluster-36072.0,Cluster-28937.178862,Cluster-28937.121222,Cluster-28937.174400,Cluster-28937.174398,Cluster-28937.10…
GO:0003674	Molecular Function	GO:0005488	binding	GO:0097159	organic cyclic compound binding	GO:0046906	tetrapyrrole binding	1745	Cluster-28937.220654,Cluster-28937.68944,Cluster-28937.113017,Cluster-28937.113157,Cluster-28937.95055,Cluster-10269.0,Cluster-28937.108078,Cluster-31121.0,Cluster-28937.79482,Cluster-28937.115589,Cluster-28937.131628,Cluster-28937.24214,Cluster-12398.0,Cluster-28937.185464,Cluster-28937.116452,Cluster-25129.0,Cluster-7829.0,Cluster-28937.165616,Cluster-28937.124562,Cluster-28937.197845,Cluster-2…
GO:0003674	Molecular Function	GO:0005488	binding	GO:0097159	organic cyclic compound binding	GO:0003676	nucleic acid binding	17540	Cluster-32847.0,Cluster-28937.157222,Cluster-4466.0,Cluster-28937.205522,Cluster-25965.0,Cluster-28937.99782,Cluster-28937.50730,Cluster-28937.81339,Cluster-28937.120667,Cluster-28937.139356,Cluster-28937.122629,Cluster-28937.54978,Cluster-28937.144487,Cluster-28937.166163,Cluster-28937.160430,Cluster-28937.107046,Cluster-28937.87414,Cluster-28937.211893,Cluster-28937.109983,Cluster-28937.203610,…
GO:0003674	Molecular Function	GO:0005488	binding	GO:0043167	ion binding	GO:0043168	anion binding	20027	Cluster-28937.122535,Cluster-28937.47670,Cluster-28937.126521,Cluster-28937.139311,Cluster-28937.127832,Cluster-28937.161185,Cluster-28937.103056,Cluster-28937.89049,Cluster-28937.36835,Cluster-28937.21509,Cluster-28937.42288,Cluster-28937.141158,Cluster-7661.0,Cluster-30879.0,Cluster-28937.162337,Cluster-28937.126591,Cluster-28937.115061,Cluster-28937.84946,Cluster-28937.134539,Cluster-24926.23,…
GO:0003674	Molecular Function	GO:0005488	binding	GO:0043167	ion binding	GO:0043169	cation binding	15715	Cluster-28937.131636,Cluster-28937.40123,Cluster-28937.104824,Cluster-28937.43297,Cluster-28937.145915,Cluster-28937.105981,Cluster-28937.11041,Cluster-28937.108522,Cluster-28937.7238,Cluster-28937.30850,Cluster-28134.0,Cluster-28937.209639,Cluster-28937.10681,Cluster-28937.97345,Cluster-28937.80553,Cluster-28937.28195,Cluster-28937.151333,Cluster-28937.70412,Cluster-28937.57904,Cluster-28937.169…
GO:0003674	Molecular Function	GO:0005488	binding	GO:0042562	hormone binding	GO:0017046	peptide hormone binding	29	Cluster-28937.181507,Cluster-28937.112758,Cluster-7196.0,Cluster-34021.0,Cluster-28937.144066,Cluster-28937.74376,Cluster-28937.113498,Cluster-28937.52987,Cluster-28937.52985,Cluster-28937.221687,Cluster-28937.27816,Cluster-28937.64912,Cluster-28937.74379,Cluster-28937.52980,Cluster-28937.10089,Cluster-28937.74374,Cluster-28937.33505,Cluster-28937.74370,Cluster-28937.114321,Cluster-28937.52981,Cl…
GO:0003674	Molecular Function	GO:0005488	binding	GO:0097367	carbohydrate derivative binding	GO:0001948	glycoprotein binding	17	Cluster-28937.176992,Cluster-28937.69788,Cluster-28937.145772,Cluster-28937.176997,Cluster-28937.166824,Cluster-28937.176991,Cluster-23872.0,Cluster-28937.203359,Cluster-28937.164972,Cluster-28937.86422,Cluster-28937.166823,Cluster-28937.110914,Cluster-28937.73602,Cluster-28937.44479,Cluster-28937.19185,Cluster-28937.176994,Cluster-28937.176998
GO:0003674	Molecular Function	GO:0005488	binding	GO:0097367	carbohydrate derivative binding	GO:0051861	glycolipid binding	26	Cluster-28937.19961,Cluster-28937.186317,Cluster-28937.147883,Cluster-28937.48787,Cluster-28937.137695,Cluster-28937.137691,Cluster-28937.101035,Cluster-28937.137689,Cluster-28937.137687,Cluster-28937.102613,Cluster-28937.147886,Cluster-28937.42653,Cluster-32329.0,Cluster-28937.42654,Cluster-33951.0,Cluster-28937.55244,Cluster-170.0,Cluster-28937.12372,Cluster-28937.17983,Cluster-6645.0,Cluster-2…
GO:0003674	Molecular Function	GO:0005488	binding	GO:0097367	carbohydrate derivative binding	GO:0001882	nucleoside binding	17327	Cluster-28937.120323,Cluster-28937.3674,Cluster-28937.46923,Cluster-28937.99466,Cluster-13587.0,Cluster-28937.167867,Cluster-33735.0,Cluster-28937.161686,Cluster-28937.75345,Cluster-28937.156727,Cluster-21532.0,Cluster-28937.106204,Cluster-28937.26914,Cluster-28937.145157,Cluster-28937.97674,Cluster-28937.94968,Cluster-28937.51399,Cluster-28937.39792,Cluster-28937.65089,Cluster-28937.184960,Clust…
GO:0003674	Molecular Function	GO:0005488	binding	GO:0097367	carbohydrate derivative binding	GO:0032553	ribonucleotide binding	17618	Cluster-21038.0,Cluster-28937.43856,Cluster-14078.0,Cluster-28937.25375,Cluster-28937.1232,Cluster-28937.30945,Cluster-28937.77970,Cluster-28937.152900,Cluster-28937.131282,Cluster-28937.103372,Cluster-28937.110180,Cluster-28937.151140,Cluster-28937.97684,Cluster-28937.18118,Cluster-28937.98772,Cluster-28937.57542,Cluster-28937.79336,Cluster-28937.64996,Cluster-28937.51092,Cluster-32029.0,Cluster…
GO:0003674	Molecular Function	GO:0005488	binding	GO:0097367	carbohydrate derivative binding	GO:0005539	glycosaminoglycan binding	50	Cluster-28937.54724,Cluster-28937.54723,Cluster-28937.209422,Cluster-28937.219555,Cluster-28937.36391,Cluster-11661.0,Cluster-28937.118338,Cluster-28937.123659,Cluster-28937.187372,Cluster-28937.196498,Cluster-28937.64025,Cluster-28937.26608,Cluster-28937.19290,Cluster-23108.0,Cluster-28937.119961,Cluster-28937.147281,Cluster-28937.120406,Cluster-28937.214653,Cluster-28937.16378,Cluster-28937.393…
GO:0003674	Molecular Function	GO:0005488	binding	GO:0033218	amide binding	GO:0042277	peptide binding	95	Cluster-28937.65160,Cluster-18386.0,Cluster-28937.189301,Cluster-28937.74237,Cluster-28937.52981,Cluster-28937.114321,Cluster-28937.165276,Cluster-28937.26734,Cluster-1023.0,Cluster-26173.0,Cluster-28937.52980,Cluster-28937.191182,Cluster-28937.110704,Cluster-28937.148364,Cluster-28937.145262,Cluster-28937.64912,Cluster-28937.139524,Cluster-28937.113498,Cluster-28937.74376,Cluster-28937.65311,Clu…
GO:0003674	Molecular Function	GO:0005488	binding	GO:0036094	small molecule binding	GO:0019842	vitamin binding	233	Cluster-28937.19707,Cluster-19919.0,Cluster-28937.45706,Cluster-28937.66872,Cluster-28937.99754,Cluster-28937.107939,Cluster-28937.66876,Cluster-28937.116786,Cluster-28937.112247,Cluster-25226.0,Cluster-28937.125342,Cluster-28937.76626,Cluster-25838.0,Cluster-28937.102027,Cluster-28937.50829,Cluster-31938.0,Cluster-28937.53215,Cluster-28937.50832,Cluster-28937.3136,Cluster-28937.31511,Cluster-289…
GO:0003674	Molecular Function	GO:0005488	binding	GO:0036094	small molecule binding	GO:0043177	organic acid binding	351	Cluster-28937.133647,Cluster-28937.98151,Cluster-28937.127697,Cluster-13179.0,Cluster-28937.28337,Cluster-28937.49331,Cluster-28937.58119,Cluster-28937.69170,Cluster-28937.18202,Cluster-28937.112663,Cluster-28937.66952,Cluster-28937.105566,Cluster-28937.1395,Cluster-28937.176751,Cluster-28937.159088,Cluster-8216.0,Cluster-28937.78488,Cluster-28937.130677,Cluster-28937.78177,Cluster-28937.99448,Cl…
GO:0003674	Molecular Function	GO:0005488	binding	GO:0036094	small molecule binding	GO:0001882	nucleoside binding	17327	Cluster-28937.120323,Cluster-28937.3674,Cluster-28937.46923,Cluster-28937.99466,Cluster-13587.0,Cluster-28937.167867,Cluster-33735.0,Cluster-28937.161686,Cluster-28937.75345,Cluster-28937.156727,Cluster-21532.0,Cluster-28937.106204,Cluster-28937.26914,Cluster-28937.145157,Cluster-28937.97674,Cluster-28937.94968,Cluster-28937.51399,Cluster-28937.39792,Cluster-28937.65089,Cluster-28937.184960,Clust…
GO:0003674	Molecular Function	GO:0005488	binding	GO:0036094	small molecule binding	GO:0043178	alcohol binding	31	Cluster-28937.11145,Cluster-28937.102831,Cluster-28937.75803,Cluster-28937.43551,Cluster-28937.94262,Cluster-28937.27841,Cluster-28937.17156,Cluster-28937.174398,Cluster-28937.10535,Cluster-28937.111808,Cluster-28937.76886,Cluster-28937.68626,Cluster-28937.202052,Cluster-28937.174401,Cluster-28937.174399,Cluster-28937.104105,Cluster-28937.174397,Cluster-35680.0,Cluster-28937.99128,Cluster-28937.2…
GO:0003674	Molecular Function	GO:0005488	binding	GO:0036094	small molecule binding	GO:0000166	nucleotide binding	19867	Cluster-28937.95458,Cluster-28937.84830,Cluster-5766.1,Cluster-28937.24301,Cluster-28937.65434,Cluster-28937.125114,Cluster-23736.0,Cluster-28937.185121,Cluster-28937.62642,Cluster-28937.102028,Cluster-28937.165167,Cluster-28937.44122,Cluster-28937.149205,Cluster-28937.175582,Cluster-28937.39887,Cluster-28937.214659,Cluster-28937.216172,Cluster-28937.10069,Cluster-7924.0,Cluster-9328.0,Cluster-28…
GO:0003674	Molecular Function	GO:0005488	binding	GO:0036094	small molecule binding	GO:0048029	monosaccharide binding	33	Cluster-28937.23360,Cluster-28937.116786,Cluster-28937.197413,Cluster-28937.207524,Cluster-28937.140710,Cluster-28937.145951,Cluster-28937.197412,Cluster-28937.39504,Cluster-28937.136738,Cluster-28937.84281,Cluster-28937.114835,Cluster-28937.146494,Cluster-28937.212906,Cluster-28937.195584,Cluster-13179.0,Cluster-28937.16855,Cluster-28937.116860,Cluster-28937.146495,Cluster-28937.84283,Cluster-28…
GO:0003674	Molecular Function	GO:0005488	binding	GO:0051540	metal cluster binding	GO:0051536	iron-sulfur cluster binding	419	Cluster-28937.49625,Cluster-28937.57506,Cluster-28937.120968,Cluster-28937.114452,Cluster-28937.159778,Cluster-28937.63750,Cluster-28937.15485,Cluster-28937.111814,Cluster-28937.87620,Cluster-28937.78043,Cluster-28937.156918,Cluster-28937.178768,Cluster-28937.167483,Cluster-22851.0,Cluster-28937.90502,Cluster-28937.69711,Cluster-27334.0,Cluster-28937.44760,Cluster-28937.175261,Cluster-28937.15765…
GO:0003674	Molecular Function	GO:0005488	binding	GO:0001871	pattern binding	GO:0030247	polysaccharide binding	147	Cluster-13571.0,Cluster-28937.112907,Cluster-28937.60854,Cluster-28937.114125,Cluster-3159.0,Cluster-28937.147271,Cluster-28937.118778,Cluster-28937.128382,Cluster-28937.185011,Cluster-17548.0,Cluster-28937.101759,Cluster-28937.30019,Cluster-28937.182713,Cluster-18814.0,Cluster-28937.121787,Cluster-28937.112916,Cluster-4863.0,Cluster-15149.0,Cluster-2237.0,Cluster-28937.121758,Cluster-13559.0,Clu…
GO:0003674	Molecular Function	GO:0005488	binding	GO:0008289	lipid binding	GO:0005496	steroid binding	31	Cluster-28937.27841,Cluster-28937.17156,Cluster-28937.11145,Cluster-28937.102831,Cluster-28937.43551,Cluster-28937.75803,Cluster-28937.94262,Cluster-28937.132953,Cluster-28937.116674,Cluster-28937.166128,Cluster-28937.178861,Cluster-30763.0,Cluster-28937.200201,Cluster-28937.122201,Cluster-36072.0,Cluster-28937.178862,Cluster-28937.121222,Cluster-28937.174400,Cluster-28937.174398,Cluster-28937.10…
GO:0003674	Molecular Function	GO:0005488	binding	GO:0008289	lipid binding	GO:0051861	glycolipid binding	26	Cluster-28937.19961,Cluster-28937.186317,Cluster-28937.147883,Cluster-28937.48787,Cluster-28937.137695,Cluster-28937.137691,Cluster-28937.101035,Cluster-28937.137689,Cluster-28937.137687,Cluster-28937.102613,Cluster-28937.147886,Cluster-28937.42653,Cluster-32329.0,Cluster-28937.42654,Cluster-33951.0,Cluster-28937.55244,Cluster-170.0,Cluster-28937.12372,Cluster-28937.17983,Cluster-6645.0,Cluster-2…
GO:0003674	Molecular Function	GO:0005488	binding	GO:0008289	lipid binding	GO:0005543	phospholipid binding	192	Cluster-28937.220402,Cluster-28937.114320,Cluster-28937.214126,Cluster-28937.114407,Cluster-28937.88907,Cluster-28937.72069,Cluster-28937.137689,Cluster-28937.168550,Cluster-28937.101035,Cluster-28937.137687,Cluster-28937.211172,Cluster-28937.130547,Cluster-28937.134413,Cluster-53.0,Cluster-28937.195636,Cluster-28937.52521,Cluster-28937.188161,Cluster-28937.211775,Cluster-28937.192151,Cluster-289…
GO:0003674	Molecular Function	GO:0005488	binding	GO:0048037	cofactor binding	GO:0050662	coenzyme binding	2636	Cluster-28937.49743,Cluster-28937.176379,Cluster-28937.79397,Cluster-28937.11551,Cluster-28937.93999,Cluster-28937.77080,Cluster-16261.1,Cluster-28937.138315,Cluster-2899.0,Cluster-28937.35758,Cluster-28937.139907,Cluster-12795.0,Cluster-28937.157047,Cluster-28937.91710,Cluster-28937.131095,Cluster-28937.58835,Cluster-28937.93380,Cluster-28937.12956,Cluster-28937.103095,Cluster-28937.160046,Clust…
GO:0003674	Molecular Function	GO:0005488	binding	GO:0030246	carbohydrate binding	GO:0048029	monosaccharide binding	33	Cluster-28937.23360,Cluster-28937.116786,Cluster-28937.197413,Cluster-28937.207524,Cluster-28937.140710,Cluster-28937.145951,Cluster-28937.197412,Cluster-28937.39504,Cluster-28937.136738,Cluster-28937.84281,Cluster-28937.114835,Cluster-28937.146494,Cluster-28937.212906,Cluster-28937.195584,Cluster-13179.0,Cluster-28937.16855,Cluster-28937.116860,Cluster-28937.146495,Cluster-28937.84283,Cluster-28…
GO:0003674	Molecular Function	GO:0005488	binding	GO:0030246	carbohydrate binding	GO:0030247	polysaccharide binding	147	Cluster-13571.0,Cluster-28937.112907,Cluster-28937.60854,Cluster-28937.114125,Cluster-3159.0,Cluster-28937.147271,Cluster-28937.118778,Cluster-28937.128382,Cluster-28937.185011,Cluster-17548.0,Cluster-28937.101759,Cluster-28937.30019,Cluster-28937.182713,Cluster-18814.0,Cluster-28937.121787,Cluster-28937.112916,Cluster-4863.0,Cluster-15149.0,Cluster-2237.0,Cluster-28937.121758,Cluster-13559.0,Clu…
GO:0003674	Molecular Function	GO:0005488	binding	GO:0005515	protein binding	GO:0000149	SNARE binding	43	Cluster-21710.0,Cluster-28937.91256,Cluster-28937.213224,Cluster-28937.21926,Cluster-28937.80603,Cluster-28937.222738,Cluster-28937.377,Cluster-28937.67933,Cluster-28937.21930,Cluster-28937.213225,Cluster-28937.21928,Cluster-28937.27136,Cluster-28937.145056,Cluster-28937.80605,Cluster-26919.0,Cluster-28937.213223,Cluster-28937.110387,Cluster-28937.120922,Cluster-28937.21927,Cluster-28937.10949,Cl…
GO:0003674	Molecular Function	GO:0005488	binding	GO:0005515	protein binding	GO:0042802	identical protein binding	428	Cluster-28937.10251,Cluster-28937.181308,Cluster-28937.93094,Cluster-28937.56748,Cluster-28937.144380,Cluster-28937.81283,Cluster-28937.55352,Cluster-5990.0,Cluster-28937.105755,Cluster-28937.163216,Cluster-28937.73506,Cluster-28937.73623,Cluster-28937.41641,Cluster-28937.120678,Cluster-28937.21927,Cluster-28937.100452,Cluster-29686.0,Cluster-28937.146981,Cluster-28937.127365,Cluster-28937.186401…
GO:0003674	Molecular Function	GO:0005488	binding	GO:0005515	protein binding	GO:0032182	ubiquitin-like protein binding	190	Cluster-28937.212614,Cluster-28937.86173,Cluster-28937.212613,Cluster-28937.10097,Cluster-28937.83525,Cluster-26729.1,Cluster-28937.182768,Cluster-28937.201451,Cluster-28937.91328,Cluster-28937.98431,Cluster-28937.31855,Cluster-28937.23677,Cluster-28937.183679,Cluster-28937.52518,Cluster-28937.52630,Cluster-9242.0,Cluster-28937.10100,Cluster-28937.79948,Cluster-28937.210838,Cluster-28937.52522,Cl…
GO:0003674	Molecular Function	GO:0005488	binding	GO:0005515	protein binding	GO:0032403	protein complex binding	1234	Cluster-28937.181561,Cluster-28937.67827,Cluster-28937.195037,Cluster-35323.1,Cluster-3219.0,Cluster-28937.63200,Cluster-28937.132363,Cluster-12528.0,Cluster-28937.61704,Cluster-28937.72707,Cluster-30971.0,Cluster-28937.57300,Cluster-28937.183655,Cluster-28937.208891,Cluster-28937.190058,Cluster-28937.108187,Cluster-23904.0,Cluster-36855.0,Cluster-28937.126313,Cluster-28937.168514,Cluster-29306.0…
GO:0003674	Molecular Function	GO:0005488	binding	GO:0005515	protein binding	GO:0001948	glycoprotein binding	17	Cluster-28937.176992,Cluster-28937.69788,Cluster-28937.145772,Cluster-28937.176997,Cluster-28937.166824,Cluster-28937.176991,Cluster-23872.0,Cluster-28937.203359,Cluster-28937.164972,Cluster-28937.86422,Cluster-28937.166823,Cluster-28937.110914,Cluster-28937.73602,Cluster-28937.44479,Cluster-28937.19185,Cluster-28937.176994,Cluster-28937.176998
GO:0003674	Molecular Function	GO:0005488	binding	GO:0005515	protein binding	GO:0005102	receptor binding	1393	Cluster-28937.83301,Cluster-28937.166475,Cluster-37818.0,Cluster-28937.72029,Cluster-28937.52606,Cluster-28937.204828,Cluster-26456.0,Cluster-28937.91483,Cluster-28937.160433,Cluster-28937.84934,Cluster-3147.0,Cluster-28937.113484,Cluster-34413.0,Cluster-28937.166582,Cluster-28937.117172,Cluster-28937.169423,Cluster-28937.152891,Cluster-28937.6505,Cluster-28937.59625,Cluster-28937.181548,Cluster-…
GO:0003674	Molecular Function	GO:0005488	binding	GO:0005515	protein binding	GO:0019955	cytokine binding	8	Cluster-25659.0,Cluster-20197.0,Cluster-28937.124884,Cluster-28937.167026,Cluster-28937.138889,Cluster-28937.192238,Cluster-28937.29011,Cluster-28937.187470
GO:0003674	Molecular Function	GO:0005488	binding	GO:0005515	protein binding	GO:0019899	enzyme binding	533	Cluster-28937.181913,Cluster-28937.130563,Cluster-28937.17474,Cluster-28937.192572,Cluster-28937.63652,Cluster-28937.94847,Cluster-28937.11559,Cluster-28937.149901,Cluster-28937.104156,Cluster-28937.70404,Cluster-28937.10316,Cluster-28937.126596,Cluster-28937.65105,Cluster-28937.83528,Cluster-28937.77716,Cluster-28937.126754,Cluster-28937.192885,Cluster-28937.133349,Cluster-28937.32733,Cluster-28…
GO:0003674	Molecular Function	GO:0005488	binding	GO:0005515	protein binding	GO:0008134	transcription factor binding	85	Cluster-28937.186689,Cluster-16868.0,Cluster-28937.76454,Cluster-28937.158101,Cluster-28937.88402,Cluster-28937.21740,Cluster-28937.162668,Cluster-28937.158107,Cluster-28937.13864,Cluster-28937.21738,Cluster-28937.167809,Cluster-28937.167813,Cluster-28937.124425,Cluster-28937.214281,Cluster-28937.21739,Cluster-28937.101484,Cluster-28937.77745,Cluster-28937.162602,Cluster-28937.167729,Cluster-2893…
GO:0003674	Molecular Function	GO:0005488	binding	GO:0005515	protein binding	GO:0042393	histone binding	15	Cluster-28937.99518,Cluster-8026.1,Cluster-28937.98469,Cluster-28937.121204,Cluster-28937.93077,Cluster-28937.93544,Cluster-28937.107965,Cluster-28937.172237,Cluster-28937.94952,Cluster-28937.103004,Cluster-28937.94953,Cluster-28937.108140,Cluster-9058.0,Cluster-28937.119888,Cluster-28937.98470
GO:0003674	Molecular Function	GO:0005488	binding	GO:0005515	protein binding	GO:0046983	protein dimerization activity	477	Cluster-28937.54158,Cluster-28937.125770,Cluster-28937.172636,Cluster-28937.65105,Cluster-28937.185846,Cluster-28937.11544,Cluster-28937.78426,Cluster-28937.140240,Cluster-28937.126620,Cluster-28937.130143,Cluster-28937.32257,Cluster-28937.144390,Cluster-28937.102069,Cluster-28937.88532,Cluster-28937.129248,Cluster-28937.41397,Cluster-28937.174870,Cluster-28937.181913,Cluster-28937.46437,Cluster-…
GO:0003674	Molecular Function	GO:0005488	binding	GO:0005515	protein binding	GO:0008092	cytoskeletal protein binding	2042	Cluster-28937.220808,Cluster-28937.98682,Cluster-28937.145674,Cluster-28937.66018,Cluster-28937.191621,Cluster-28937.130992,Cluster-3122.1,Cluster-28937.129477,Cluster-28937.39982,Cluster-30288.0,Cluster-28937.77698,Cluster-28937.122010,Cluster-28937.83638,Cluster-28937.29712,Cluster-28937.166194,Cluster-28937.128219,Cluster-28937.76105,Cluster-28937.45376,Cluster-7453.6,Cluster-28937.149245,Clus…
GO:0003674	Molecular Function	GO:0005488	binding	GO:0005515	protein binding	GO:0030276	clathrin binding	39	Cluster-28937.114315,Cluster-28937.126054,Cluster-28937.70386,Cluster-28937.152623,Cluster-28937.187146,Cluster-28937.98667,Cluster-23547.0,Cluster-7236.1,Cluster-28937.89213,Cluster-28937.155242,Cluster-28937.112150,Cluster-28937.130229,Cluster-28937.70713,Cluster-28937.61959,Cluster-28937.136862,Cluster-28937.97841,Cluster-28937.172369,Cluster-28937.155248,Cluster-28937.104618,Cluster-28937.220…
GO:0003674	Molecular Function	GO:0005488	binding	GO:0005515	protein binding	GO:0031369	translation initiation factor binding	11	Cluster-27903.0,Cluster-28937.95009,Cluster-20065.0,Cluster-28937.95292,Cluster-28937.69623,Cluster-28937.102532,Cluster-28937.220668,Cluster-28937.135483,Cluster-24642.0,Cluster-28937.95008,Cluster-19902.0
GO:0003674	Molecular Function	GO:0005488	binding	GO:0005515	protein binding	GO:0051018	protein kinase A binding	5	Cluster-28937.157516,Cluster-28937.155949,Cluster-28937.54803,Cluster-28937.155946,Cluster-28937.17346
GO:0003674	Molecular Function	GO:0005488	binding	GO:0005515	protein binding	GO:0019838	growth factor binding	37	Cluster-28937.190899,Cluster-28937.78099,Cluster-28937.75710,Cluster-28937.10681,Cluster-28937.150766,Cluster-28937.161244,Cluster-28937.140230,Cluster-28937.21459,Cluster-28937.3820,Cluster-28937.166778,Cluster-28937.68501,Cluster-28937.108809,Cluster-28937.206166,Cluster-28937.41547,Cluster-28937.130705,Cluster-28937.79421,Cluster-28937.34537,Cluster-28937.99352,Cluster-28937.184600,Cluster-289…
GO:0003674	Molecular Function	GO:0005488	binding	GO:0044877	macromolecular complex binding	GO:0043021	ribonucleoprotein complex binding	135	Cluster-28937.70824,Cluster-28937.197872,Cluster-36824.0,Cluster-28937.208978,Cluster-307.0,Cluster-35532.0,Cluster-16557.0,Cluster-28937.83725,Cluster-28937.197874,Cluster-28937.156905,Cluster-3154.0,Cluster-28937.122409,Cluster-28937.177732,Cluster-28937.73391,Cluster-7975.0,Cluster-30093.0,Cluster-19770.0,Cluster-28937.126770,Cluster-9280.0,Cluster-28937.200702,Cluster-2970.0,Cluster-22843.0,C…
GO:0003674	Molecular Function	GO:0005488	binding	GO:0044877	macromolecular complex binding	GO:0032403	protein complex binding	1234	Cluster-28937.181561,Cluster-28937.67827,Cluster-28937.195037,Cluster-35323.1,Cluster-3219.0,Cluster-28937.63200,Cluster-28937.132363,Cluster-12528.0,Cluster-28937.61704,Cluster-28937.72707,Cluster-30971.0,Cluster-28937.57300,Cluster-28937.183655,Cluster-28937.208891,Cluster-28937.190058,Cluster-28937.108187,Cluster-23904.0,Cluster-36855.0,Cluster-28937.126313,Cluster-28937.168514,Cluster-29306.0…
GO:0003674	Molecular Function	GO:0005488	binding	GO:0044877	macromolecular complex binding	GO:0003682	chromatin binding	28	Cluster-28937.85652,Cluster-28937.64426,Cluster-28937.7462,Cluster-28937.33340,Cluster-28937.92710,Cluster-28937.37135,Cluster-28937.19498,Cluster-28937.149846,Cluster-28937.125510,Cluster-28937.212781,Cluster-28937.125511,Cluster-10035.0,Cluster-28937.149840,Cluster-28937.111912,Cluster-28937.64430,Cluster-28937.117047,Cluster-28937.92711,Cluster-28937.64427,Cluster-28937.61659,Cluster-22900.0,C…
GO:0003674	Molecular Function	GO:0001071	nucleic acid binding transcription factor activity	GO:0003700	transcription factor activity, sequence-specific DNA binding	GO:0001167	RNA polymerase I transcription factor activity, sequence-specific DNA binding	11	Cluster-28937.162865,Cluster-28937.50512,Cluster-32342.0,Cluster-28937.135168,Cluster-28937.135172,Cluster-29383.0,Cluster-28937.135171,Cluster-36980.0,Cluster-28937.96405,Cluster-28937.93511,Cluster-28937.80543
GO:0003674	Molecular Function	GO:0001071	nucleic acid binding transcription factor activity	GO:0003700	transcription factor activity, sequence-specific DNA binding	GO:0098531	transcription factor activity, direct ligand regulated sequence-specific DNA binding	117	Cluster-28937.111235,Cluster-28937.148133,Cluster-28937.135085,Cluster-28937.72719,Cluster-28937.172342,Cluster-28937.27979,Cluster-28937.84825,Cluster-28937.13044,Cluster-307.0,Cluster-28937.75888,Cluster-28937.7462,Cluster-28937.135084,Cluster-28937.67885,Cluster-28937.152923,Cluster-28937.162907,Cluster-28937.154102,Cluster-28937.21564,Cluster-28937.67880,Cluster-28937.135224,Cluster-28937.859…
GO:0003674	Molecular Function	GO:0001071	nucleic acid binding transcription factor activity	GO:0003700	transcription factor activity, sequence-specific DNA binding	GO:0000981	RNA polymerase II transcription factor activity, sequence-specific DNA binding	125	Cluster-28937.203389,Cluster-28937.85974,Cluster-28937.135224,Cluster-28937.67880,Cluster-28937.21564,Cluster-28937.82466,Cluster-28937.56317,Cluster-28937.87812,Cluster-28937.157657,Cluster-28937.135223,Cluster-28937.134641,Cluster-28937.65011,Cluster-28937.122787,Cluster-28937.65077,Cluster-28937.13044,Cluster-28937.84825,Cluster-28937.27979,Cluster-28937.172342,Cluster-28937.72719,Cluster-2893…
GO:0003674	Molecular Function	GO:0060089	molecular transducer activity	GO:0004872	receptor activity	GO:0038023	signaling receptor activity	1576	Cluster-28937.132833,Cluster-28937.66718,Cluster-15705.0,Cluster-28937.124271,Cluster-35630.0,Cluster-28937.96340,Cluster-28937.135224,Cluster-28937.36948,Cluster-28937.48612,Cluster-17612.0,Cluster-28937.129406,Cluster-28937.99067,Cluster-28937.205412,Cluster-28937.135812,Cluster-28937.73371,Cluster-28937.183754,Cluster-28937.45078,Cluster-28937.117513,Cluster-28937.84256,Cluster-28937.123885,Cl…
GO:0003674	Molecular Function	GO:0060089	molecular transducer activity	GO:0004872	receptor activity	GO:0038024	cargo receptor activity	53	Cluster-28937.141342,Cluster-28937.199038,Cluster-28937.128281,Cluster-28937.128284,Cluster-28937.141340,Cluster-28937.155360,Cluster-28937.149415,Cluster-28937.31426,Cluster-28937.166608,Cluster-28937.129965,Cluster-28937.30215,Cluster-28937.195037,Cluster-28937.13382,Cluster-28937.82160,Cluster-17076.0,Cluster-28937.116970,Cluster-28937.217732,Cluster-28937.208594,Cluster-28937.149412,Cluster-2…
GO:0003674	Molecular Function	GO:0060089	molecular transducer activity	GO:0004871	signal transducer activity	GO:0038023	signaling receptor activity	1576	Cluster-28937.132833,Cluster-28937.66718,Cluster-15705.0,Cluster-28937.124271,Cluster-35630.0,Cluster-28937.96340,Cluster-28937.135224,Cluster-28937.36948,Cluster-28937.48612,Cluster-17612.0,Cluster-28937.129406,Cluster-28937.99067,Cluster-28937.205412,Cluster-28937.135812,Cluster-28937.73371,Cluster-28937.183754,Cluster-28937.45078,Cluster-28937.117513,Cluster-28937.84256,Cluster-28937.123885,Cl…
GO:0003674	Molecular Function	GO:0060089	molecular transducer activity	GO:0004871	signal transducer activity	GO:0005057	receptor signaling protein activity	377	Cluster-28937.67005,Cluster-28937.21138,Cluster-28937.196773,Cluster-28937.66344,Cluster-28937.147705,Cluster-28937.79771,Cluster-28937.125178,Cluster-28937.131202,Cluster-28937.21145,Cluster-28937.38925,Cluster-28937.157814,Cluster-28937.96719,Cluster-28937.46953,Cluster-28937.192736,Cluster-28937.142879,Cluster-28937.51623,Cluster-28937.175789,Cluster-28937.51624,Cluster-28937.21134,Cluster-289…
GO:0003674	Molecular Function	GO:0000988	transcription factor activity, protein binding	GO:0000989	transcription factor activity, transcription factor binding	GO:0001076	transcription factor activity, RNA polymerase II transcription factor binding	755	Cluster-28937.71862,Cluster-9385.0,Cluster-28937.148459,Cluster-28937.173044,Cluster-35619.0,Cluster-28937.17532,Cluster-28937.85591,Cluster-28937.105690,Cluster-28937.83607,Cluster-28937.193975,Cluster-28937.121691,Cluster-28937.44441,Cluster-17462.0,Cluster-28937.4215,Cluster-28937.83946,Cluster-28937.27869,Cluster-28937.70894,Cluster-28937.48685,Cluster-28937.20297,Cluster-28937.207152,Cluster…
GO:0003674	Molecular Function	GO:0000988	transcription factor activity, protein binding	GO:0000989	transcription factor activity, transcription factor binding	GO:0003712	transcription cofactor activity	924	Cluster-28937.30949,Cluster-28937.50846,Cluster-28937.124894,Cluster-28937.127348,Cluster-28937.169615,Cluster-28937.75334,Cluster-28937.77863,Cluster-28937.96318,Cluster-28937.52604,Cluster-28937.33801,Cluster-28937.124332,Cluster-28937.131479,Cluster-28937.148458,Cluster-28937.220805,Cluster-37019.0,Cluster-28937.40348,Cluster-28937.181958,Cluster-28937.70975,Cluster-28937.145065,Cluster-28937.…
GO:0003674	Molecular Function	GO:0000988	transcription factor activity, protein binding	GO:0000990	transcription factor activity, core RNA polymerase binding	GO:0000996	core DNA-dependent RNA polymerase binding promoter specificity activity	269	Cluster-28937.6589,Cluster-28937.2292,Cluster-28937.97489,Cluster-23630.0,Cluster-28937.155881,Cluster-28937.67438,Cluster-21713.0,Cluster-28937.111887,Cluster-28937.108630,Cluster-28937.85320,Cluster-28937.46801,Cluster-28937.51264,Cluster-28937.2971,Cluster-28937.7270,Cluster-28937.189952,Cluster-28937.108138,Cluster-28937.212240,Cluster-19788.6,Cluster-28937.202636,Cluster-28937.114881,Cluster…
GO:0008150	Biological Process	GO:0000003	reproduction	GO:0019953	sexual reproduction	GO:0007618	mating	44	Cluster-28937.136232,Cluster-28937.95254,Cluster-28937.56500,Cluster-28937.76716,Cluster-28937.64714,Cluster-28937.201240,Cluster-20389.0,Cluster-28937.139536,Cluster-28937.195440,Cluster-2872.0,Cluster-28937.35206,Cluster-28937.110893,Cluster-28937.79569,Cluster-28937.56499,Cluster-28937.94835,Cluster-28937.104176,Cluster-28937.214697,Cluster-28937.104175,Cluster-28937.23655,Cluster-28937.167013…
GO:0008150	Biological Process	GO:0000003	reproduction	GO:0019953	sexual reproduction	GO:0007276	gamete generation	233	Cluster-28937.40832,Cluster-28937.154385,Cluster-28937.134862,Cluster-24851.0,Cluster-28937.117514,Cluster-28937.27979,Cluster-28937.187906,Cluster-28937.93793,Cluster-28937.68695,Cluster-28937.170901,Cluster-28937.125811,Cluster-28937.56234,Cluster-25335.0,Cluster-36320.0,Cluster-28937.123079,Cluster-28937.50775,Cluster-26945.0,Cluster-28937.132303,Cluster-28937.142159,Cluster-28937.182690,Clust…
GO:0008150	Biological Process	GO:0000003	reproduction	GO:0019953	sexual reproduction	GO:0009566	fertilization	68	Cluster-28937.32674,Cluster-28937.141640,Cluster-28937.139279,Cluster-28937.109284,Cluster-28937.191433,Cluster-28937.191432,Cluster-34906.0,Cluster-28937.181334,Cluster-28937.154987,Cluster-28937.48444,Cluster-28937.163862,Cluster-28937.185335,Cluster-28937.94670,Cluster-28937.121363,Cluster-28937.123737,Cluster-28937.6460,Cluster-28937.8554,Cluster-28937.100095,Cluster-29568.0,Cluster-28937.169…
GO:0008150	Biological Process	GO:0000003	reproduction	GO:0051321	meiotic cell cycle	GO:0033313	meiotic cell cycle checkpoint	14	Cluster-28937.81712,Cluster-28937.91786,Cluster-28937.81709,Cluster-28937.81705,Cluster-28937.81714,Cluster-28937.73283,Cluster-35741.0,Cluster-3031.0,Cluster-28937.164574,Cluster-28937.81703,Cluster-28937.117818,Cluster-28937.81707,Cluster-28937.27688,Cluster-4962.0
GO:0008150	Biological Process	GO:0000003	reproduction	GO:0051321	meiotic cell cycle	GO:0070192	chromosome organization involved in meiotic cell cycle	55	Cluster-28937.215355,Cluster-28937.147397,Cluster-28937.121351,Cluster-28937.91954,Cluster-28937.14459,Cluster-29686.0,Cluster-28937.209244,Cluster-28937.131144,Cluster-28937.75035,Cluster-28937.167722,Cluster-28937.138996,Cluster-28937.93094,Cluster-28937.6418,Cluster-29406.0,Cluster-28937.97068,Cluster-21880.0,Cluster-28937.55352,Cluster-28937.81213,Cluster-28937.93793,Cluster-28937.75036,Clust…
GO:0008150	Biological Process	GO:0000003	reproduction	GO:0051321	meiotic cell cycle	GO:0051445	regulation of meiotic cell cycle	14	Cluster-28937.81712,Cluster-28937.73283,Cluster-28937.81714,Cluster-28937.81705,Cluster-28937.81709,Cluster-28937.91786,Cluster-28937.117818,Cluster-28937.81703,Cluster-28937.81707,Cluster-28937.164574,Cluster-3031.0,Cluster-35741.0,Cluster-4962.0,Cluster-28937.27688
GO:0008150	Biological Process	GO:0000003	reproduction	GO:0051321	meiotic cell cycle	GO:0007126	meiotic nuclear division	158	Cluster-28937.101147,Cluster-28937.181864,Cluster-28937.159662,Cluster-28937.133751,Cluster-28937.70067,Cluster-28937.80288,Cluster-28937.164574,Cluster-28937.197741,Cluster-28937.100606,Cluster-28937.222002,Cluster-28937.177342,Cluster-28937.71057,Cluster-28937.151540,Cluster-28937.156229,Cluster-28937.30189,Cluster-28937.121352,Cluster-21880.0,Cluster-28937.207285,Cluster-28937.97692,Cluster-28…
GO:0008150	Biological Process	GO:0000003	reproduction	GO:0051321	meiotic cell cycle	GO:1903046	meiotic cell cycle process	158	Cluster-28937.185649,Cluster-28937.91786,Cluster-28937.93793,Cluster-28937.193553,Cluster-28937.81213,Cluster-28937.97068,Cluster-28937.71062,Cluster-28937.198737,Cluster-28937.24795,Cluster-28937.81712,Cluster-28937.47061,Cluster-28937.207952,Cluster-28937.131144,Cluster-28937.84377,Cluster-28937.14459,Cluster-28937.87212,Cluster-28937.186519,Cluster-28937.215355,Cluster-28937.174394,Cluster-289…
GO:0008150	Biological Process	GO:0000003	reproduction	GO:0051321	meiotic cell cycle	GO:0051447	negative regulation of meiotic cell cycle	14	Cluster-28937.81712,Cluster-28937.81709,Cluster-28937.81705,Cluster-28937.91786,Cluster-28937.73283,Cluster-28937.81714,Cluster-35741.0,Cluster-28937.81703,Cluster-28937.117818,Cluster-28937.81707,Cluster-28937.164574,Cluster-3031.0,Cluster-4962.0,Cluster-28937.27688
GO:0008150	Biological Process	GO:0000003	reproduction	GO:0032504	multicellular organism reproduction	GO:0048609	multicellular organismal reproductive process	334	Cluster-12271.0,Cluster-28937.106189,Cluster-28937.59323,Cluster-28937.214979,Cluster-28937.64708,Cluster-28937.104175,Cluster-28937.125811,Cluster-28937.170901,Cluster-28937.68695,Cluster-28937.132303,Cluster-28937.187906,Cluster-28937.93793,Cluster-28937.27979,Cluster-28937.134862,Cluster-28937.161021,Cluster-5155.0,Cluster-11533.0,Cluster-28937.158931,Cluster-28937.216879,Cluster-28937.105728,…
GO:0008150	Biological Process	GO:0000003	reproduction	GO:0032504	multicellular organism reproduction	GO:0022412	cellular process involved in reproduction in multicellular organism	169	Cluster-28937.76416,Cluster-4357.0,Cluster-3328.0,Cluster-28937.53677,Cluster-28937.169167,Cluster-8968.0,Cluster-21122.0,Cluster-12379.0,Cluster-28937.94669,Cluster-28937.50395,Cluster-20907.0,Cluster-28937.105403,Cluster-28937.171488,Cluster-28937.79733,Cluster-29568.0,Cluster-28937.169875,Cluster-28937.27979,Cluster-28937.117514,Cluster-28937.134862,Cluster-24851.0,Cluster-28937.170901,Cluster…
GO:0008150	Biological Process	GO:0000003	reproduction	GO:0022414	reproductive process	GO:0019098	reproductive behavior	44	Cluster-28937.153930,Cluster-28937.78394,Cluster-28937.84622,Cluster-5155.0,Cluster-28937.167020,Cluster-28937.5571,Cluster-28937.195441,Cluster-28937.164478,Cluster-28937.19421,Cluster-28937.188969,Cluster-4391.0,Cluster-9086.0,Cluster-28937.193411,Cluster-28937.63043,Cluster-28937.162737,Cluster-28937.118708,Cluster-28937.111691,Cluster-28937.76888,Cluster-28937.78498,Cluster-9888.0,Cluster-289…
GO:0008150	Biological Process	GO:0000003	reproduction	GO:0022414	reproductive process	GO:2000241	regulation of reproductive process	14	Cluster-28937.81712,Cluster-28937.81714,Cluster-28937.73283,Cluster-28937.91786,Cluster-28937.81709,Cluster-28937.81705,Cluster-3031.0,Cluster-28937.81703,Cluster-28937.117818,Cluster-28937.81707,Cluster-28937.164574,Cluster-35741.0,Cluster-28937.27688,Cluster-4962.0
GO:0008150	Biological Process	GO:0000003	reproduction	GO:0022414	reproductive process	GO:0044702	single organism reproductive process	1296	Cluster-28937.183110,Cluster-28937.41569,Cluster-28937.176701,Cluster-28937.92196,Cluster-28937.209657,Cluster-28937.116322,Cluster-28937.96283,Cluster-28937.164523,Cluster-28937.88042,Cluster-28937.13786,Cluster-25519.0,Cluster-329.0,Cluster-28937.43181,Cluster-28937.79389,Cluster-17233.3,Cluster-28937.149160,Cluster-14004.0,Cluster-17605.0,Cluster-28937.102638,Cluster-10902.0,Cluster-28937.3292…
GO:0008150	Biological Process	GO:0000003	reproduction	GO:0022414	reproductive process	GO:0044703	multi-organism reproductive process	912	Cluster-28937.193141,Cluster-28937.84622,Cluster-28937.177348,Cluster-28937.42792,Cluster-28937.68346,Cluster-28937.65043,Cluster-31349.1,Cluster-28937.103419,Cluster-28937.121872,Cluster-28937.167020,Cluster-28937.155898,Cluster-28937.73651,Cluster-28937.207863,Cluster-28937.162737,Cluster-28937.47238,Cluster-28937.125812,Cluster-28937.140776,Cluster-28937.96793,Cluster-4105.0,Cluster-28937.5610…
GO:0008150	Biological Process	GO:0000003	reproduction	GO:0022414	reproductive process	GO:0003006	developmental process involved in reproduction	241	Cluster-28937.115933,Cluster-28937.141351,Cluster-22480.0,Cluster-28937.206255,Cluster-28937.50905,Cluster-28937.42875,Cluster-28937.117140,Cluster-5698.1,Cluster-28937.149018,Cluster-28937.21251,Cluster-28937.69082,Cluster-24172.0,Cluster-28937.141605,Cluster-28937.107541,Cluster-28937.221365,Cluster-28937.140777,Cluster-28937.112981,Cluster-28937.30869,Cluster-28937.5024,Cluster-28937.150773,Cl…
GO:0008150	Biological Process	GO:0000003	reproduction	GO:0022414	reproductive process	GO:2000242	negative regulation of reproductive process	14	Cluster-28937.81712,Cluster-28937.73283,Cluster-28937.81714,Cluster-28937.81709,Cluster-28937.81705,Cluster-28937.91786,Cluster-28937.117818,Cluster-28937.81703,Cluster-28937.164574,Cluster-28937.81707,Cluster-3031.0,Cluster-35741.0,Cluster-4962.0,Cluster-28937.27688
GO:0008150	Biological Process	GO:0000003	reproduction	GO:0022414	reproductive process	GO:0048609	multicellular organismal reproductive process	334	Cluster-12271.0,Cluster-28937.106189,Cluster-28937.59323,Cluster-28937.214979,Cluster-28937.64708,Cluster-28937.104175,Cluster-28937.125811,Cluster-28937.170901,Cluster-28937.68695,Cluster-28937.132303,Cluster-28937.187906,Cluster-28937.93793,Cluster-28937.27979,Cluster-28937.134862,Cluster-28937.161021,Cluster-5155.0,Cluster-11533.0,Cluster-28937.158931,Cluster-28937.216879,Cluster-28937.105728,…
GO:0008150	Biological Process	GO:0000003	reproduction	GO:0003006	developmental process involved in reproduction	GO:0048608	reproductive structure development	2	Cluster-18828.0,Cluster-28937.6505
GO:0008150	Biological Process	GO:0000003	reproduction	GO:0003006	developmental process involved in reproduction	GO:0030703	eggshell formation	84	Cluster-28937.50775,Cluster-26945.0,Cluster-3329.0,Cluster-29388.0,Cluster-36320.0,Cluster-28937.123079,Cluster-28937.174881,Cluster-25335.0,Cluster-28937.125811,Cluster-18333.0,Cluster-24851.0,Cluster-28937.134862,Cluster-28937.192984,Cluster-28937.27979,Cluster-29177.0,Cluster-720.0,Cluster-28937.88630,Cluster-28937.113129,Cluster-25123.0,Cluster-28937.157547,Cluster-33288.0,Cluster-28937.21030…
GO:0008150	Biological Process	GO:0000003	reproduction	GO:0003006	developmental process involved in reproduction	GO:0048515	spermatid differentiation	29	Cluster-28937.170901,Cluster-28937.53677,Cluster-28937.131922,Cluster-28937.47238,Cluster-28937.70812,Cluster-28937.198307,Cluster-28937.76416,Cluster-28937.36880,Cluster-28937.117514,Cluster-28937.79548,Cluster-28937.30339,Cluster-28937.44627,Cluster-28937.86243,Cluster-28937.51728,Cluster-28937.149018,Cluster-28937.11335,Cluster-28937.142158,Cluster-28937.128413,Cluster-28937.131920,Cluster-289…
GO:0008150	Biological Process	GO:0000003	reproduction	GO:0003006	developmental process involved in reproduction	GO:0007548	sex differentiation	76	Cluster-28937.155420,Cluster-28937.124007,Cluster-28937.141603,Cluster-28937.125351,Cluster-28937.208468,Cluster-28937.211353,Cluster-28937.124839,Cluster-28937.141608,Cluster-28937.131522,Cluster-28937.185079,Cluster-28937.141609,Cluster-28937.124711,Cluster-28937.86521,Cluster-32743.0,Cluster-28937.124837,Cluster-28937.110458,Cluster-28937.136484,Cluster-26290.0,Cluster-28937.115932,Cluster-289…
GO:0008150	Biological Process	GO:0000003	reproduction	GO:0003006	developmental process involved in reproduction	GO:0045137	development of primary sexual characteristics	2	Cluster-28937.6505,Cluster-18828.0
GO:0008150	Biological Process	GO:0000003	reproduction	GO:0003006	developmental process involved in reproduction	GO:0007530	sex determination	52	Cluster-28937.26136,Cluster-28937.50496,Cluster-28937.2019,Cluster-28937.141399,Cluster-28937.1843,Cluster-28937.199987,Cluster-28937.82216,Cluster-28937.50829,Cluster-28937.221129,Cluster-28937.212166,Cluster-28937.105250,Cluster-28937.141403,Cluster-28937.199986,Cluster-28937.217122,Cluster-28937.114955,Cluster-28937.50494,Cluster-28937.216980,Cluster-28937.171639,Cluster-28937.141402,Cluster-2…
GO:0008150	Biological Process	GO:0000003	reproduction	GO:0003006	developmental process involved in reproduction	GO:0030707	ovarian follicle cell development	84	Cluster-18985.0,Cluster-28937.66196,Cluster-28937.145890,Cluster-28937.125821,Cluster-3324.0,Cluster-28937.9231,Cluster-24940.0,Cluster-28937.162922,Cluster-9519.0,Cluster-28937.88725,Cluster-28937.182523,Cluster-28937.103298,Cluster-28937.13359,Cluster-28937.213787,Cluster-14004.0,Cluster-28937.132754,Cluster-28937.110681,Cluster-286.0,Cluster-28937.190862,Cluster-20997.0,Cluster-25519.0,Cluster…
GO:0008150	Biological Process	GO:0000003	reproduction	GO:0003006	developmental process involved in reproduction	GO:0007281	germ cell development	113	Cluster-28937.142160,Cluster-28937.214979,Cluster-37348.0,Cluster-28937.142159,Cluster-33288.0,Cluster-28937.157547,Cluster-28937.13357,Cluster-28937.210303,Cluster-28937.142158,Cluster-28937.11335,Cluster-28937.86243,Cluster-25123.0,Cluster-28937.131920,Cluster-28937.88630,Cluster-28937.113129,Cluster-28937.111576,Cluster-720.0,Cluster-29177.0,Cluster-28937.36880,Cluster-28937.27979,Cluster-2893…
GO:0008150	Biological Process	GO:0050896	response to stimulus	GO:0009607	response to biotic stimulus	GO:0002831	regulation of response to biotic stimulus	70	Cluster-28937.29524,Cluster-31446.0,Cluster-28937.146495,Cluster-28937.186044,Cluster-28937.178601,Cluster-28937.166806,Cluster-28937.212906,Cluster-28937.174874,Cluster-28937.203185,Cluster-14728.0,Cluster-28937.175390,Cluster-28937.185909,Cluster-28937.186043,Cluster-28937.155704,Cluster-28937.84282,Cluster-28937.80526,Cluster-28937.37899,Cluster-28937.132426,Cluster-28937.170338,Cluster-28937.…
GO:0008150	Biological Process	GO:0050896	response to stimulus	GO:0009607	response to biotic stimulus	GO:0002832	negative regulation of response to biotic stimulus	47	Cluster-28937.28930,Cluster-28937.155706,Cluster-28937.29520,Cluster-28937.29525,Cluster-28937.153705,Cluster-28937.196857,Cluster-28937.152723,Cluster-28937.29526,Cluster-28937.175074,Cluster-28937.214474,Cluster-28937.117000,Cluster-28937.109789,Cluster-28937.84107,Cluster-28937.53075,Cluster-28937.168781,Cluster-28937.29522,Cluster-28937.24611,Cluster-28937.29519,Cluster-28937.29154,Cluster-28…
GO:0008150	Biological Process	GO:0050896	response to stimulus	GO:0009607	response to biotic stimulus	GO:0043207	response to external biotic stimulus	874	Cluster-28937.26083,Cluster-28937.194084,Cluster-28937.13206,Cluster-2796.0,Cluster-24017.1,Cluster-990.0,Cluster-28937.72852,Cluster-28937.200772,Cluster-28937.193785,Cluster-28937.173856,Cluster-28937.78086,Cluster-21994.0,Cluster-28937.205667,Cluster-1767.0,Cluster-4641.0,Cluster-28937.104525,Cluster-28937.100426,Cluster-1684.0,Cluster-35129.0,Cluster-28937.164148,Cluster-28937.92423,Cluster-2…
GO:0008150	Biological Process	GO:0050896	response to stimulus	GO:0042221	response to chemical	GO:1901698	response to nitrogen compound	58	Cluster-28937.53001,Cluster-28937.117809,Cluster-28937.117813,Cluster-28937.107708,Cluster-27369.0,Cluster-28937.140415,Cluster-28937.151352,Cluster-28937.151109,Cluster-28937.106114,Cluster-28937.67561,Cluster-28937.196262,Cluster-28937.20946,Cluster-28937.12791,Cluster-28937.82229,Cluster-28937.131563,Cluster-11062.0,Cluster-28937.149940,Cluster-15314.0,Cluster-28937.84122,Cluster-28937.184954,…
GO:0008150	Biological Process	GO:0050896	response to stimulus	GO:0042221	response to chemical	GO:0010033	response to organic substance	588	Cluster-28937.97292,Cluster-28937.138390,Cluster-28937.132335,Cluster-28937.156124,Cluster-28937.56052,Cluster-28937.152354,Cluster-28937.100757,Cluster-28937.73787,Cluster-28937.3928,Cluster-28937.189156,Cluster-28937.14064,Cluster-28937.126950,Cluster-28937.41397,Cluster-28937.113048,Cluster-28937.196416,Cluster-28937.206872,Cluster-28937.124621,Cluster-13229.0,Cluster-28937.193258,Cluster-6759…
GO:0008150	Biological Process	GO:0050896	response to stimulus	GO:0042221	response to chemical	GO:1901700	response to oxygen-containing compound	131	Cluster-28937.117815,Cluster-28937.98700,Cluster-28937.110811,Cluster-31553.0,Cluster-28937.107255,Cluster-28937.110872,Cluster-28937.98891,Cluster-24015.0,Cluster-28937.87257,Cluster-28937.149730,Cluster-28937.103092,Cluster-28937.84125,Cluster-28937.42000,Cluster-13816.0,Cluster-28937.85376,Cluster-28937.209966,Cluster-28937.97111,Cluster-28937.12791,Cluster-28937.94215,Cluster-28937.90554,Clus…
GO:0008150	Biological Process	GO:0050896	response to stimulus	GO:0042221	response to chemical	GO:0070887	cellular response to chemical stimulus	632	Cluster-28937.85873,Cluster-28937.15269,Cluster-28937.85880,Cluster-28937.170946,Cluster-28937.48734,Cluster-28937.168451,Cluster-28937.67633,Cluster-28937.102478,Cluster-28937.212930,Cluster-28937.114715,Cluster-28937.66060,Cluster-28937.135269,Cluster-28937.168815,Cluster-28937.142170,Cluster-28937.52116,Cluster-28937.52465,Cluster-28937.122160,Cluster-21175.2,Cluster-28937.128719,Cluster-28937…
GO:0008150	Biological Process	GO:0050896	response to stimulus	GO:0042221	response to chemical	GO:0009593	detection of chemical stimulus	17	Cluster-28937.83047,Cluster-28937.20567,Cluster-28937.89688,Cluster-29121.3,Cluster-29121.4,Cluster-28937.126540,Cluster-28937.134633,Cluster-28937.71299,Cluster-28937.199588,Cluster-28937.15294,Cluster-28937.7958,Cluster-28937.219753,Cluster-28937.144449,Cluster-22425.1,Cluster-28937.209077,Cluster-28937.74059,Cluster-28937.54927
GO:0008150	Biological Process	GO:0050896	response to stimulus	GO:0042221	response to chemical	GO:0009410	response to xenobiotic stimulus	365	Cluster-28937.73853,Cluster-28937.201913,Cluster-28937.137194,Cluster-28937.129261,Cluster-28937.73857,Cluster-28937.120241,Cluster-28937.222581,Cluster-28937.66062,Cluster-28937.161649,Cluster-24575.3,Cluster-28937.106453,Cluster-28937.26734,Cluster-28937.120240,Cluster-28937.104464,Cluster-28937.5790,Cluster-28937.120430,Cluster-28937.191182,Cluster-28937.209164,Cluster-28937.8171,Cluster-3793.…
GO:0008150	Biological Process	GO:0050896	response to stimulus	GO:0042221	response to chemical	GO:0032094	response to food	5	Cluster-28937.61847,Cluster-28937.177916,Cluster-28937.206162,Cluster-28937.64899,Cluster-28937.93619
GO:0008150	Biological Process	GO:0050896	response to stimulus	GO:0042221	response to chemical	GO:0010035	response to inorganic substance	206	Cluster-28937.37610,Cluster-28937.27819,Cluster-28937.71226,Cluster-28937.31267,Cluster-28937.96077,Cluster-28937.53001,Cluster-28937.2749,Cluster-28937.90554,Cluster-28937.94215,Cluster-28937.174489,Cluster-37496.1,Cluster-28937.24817,Cluster-37367.0,Cluster-28937.19444,Cluster-28937.174488,Cluster-28937.117636,Cluster-28937.143780,Cluster-8338.0,Cluster-28937.174487,Cluster-28937.97111,Cluster-…
GO:0008150	Biological Process	GO:0050896	response to stimulus	GO:0042221	response to chemical	GO:0009636	response to toxic substance	206	Cluster-28937.117636,Cluster-28937.28676,Cluster-28937.198071,Cluster-28937.45175,Cluster-28937.198074,Cluster-28937.6265,Cluster-28937.35385,Cluster-28937.28003,Cluster-28937.96077,Cluster-28937.183751,Cluster-37367.0,Cluster-28937.57639,Cluster-28937.205933,Cluster-28937.193177,Cluster-28937.71508,Cluster-15162.0,Cluster-28937.46698,Cluster-28937.29595,Cluster-28937.28575,Cluster-28937.14568,Cl…
GO:0008150	Biological Process	GO:0050896	response to stimulus	GO:0042221	response to chemical	GO:1990267	response to transition metal nanoparticle	60	Cluster-28937.59217,Cluster-16747.0,Cluster-28937.83605,Cluster-8338.0,Cluster-28937.148664,Cluster-28937.59216,Cluster-12373.1,Cluster-12373.0,Cluster-7648.0,Cluster-84.0,Cluster-28937.108417,Cluster-28937.137737,Cluster-28937.53645,Cluster-28937.48680,Cluster-722.0,Cluster-26463.0,Cluster-28937.215807,Cluster-28937.15534,Cluster-28937.107952,Cluster-29829.0,Cluster-31525.0,Cluster-25935.0,Clust…
GO:0008150	Biological Process	GO:0050896	response to stimulus	GO:0042221	response to chemical	GO:0006935	chemotaxis	234	Cluster-27332.0,Cluster-28937.187988,Cluster-28937.129649,Cluster-28937.97949,Cluster-28937.84931,Cluster-4418.0,Cluster-28937.51618,Cluster-28937.26303,Cluster-28937.62997,Cluster-28937.153286,Cluster-28937.83560,Cluster-28937.83557,Cluster-28937.33175,Cluster-28937.51617,Cluster-28937.151091,Cluster-28937.47911,Cluster-28937.74071,Cluster-28937.58075,Cluster-28937.219597,Cluster-28937.120041,Cl…
GO:0008150	Biological Process	GO:0050896	response to stimulus	GO:0042221	response to chemical	GO:0001101	response to acid chemical	115	Cluster-36295.0,Cluster-28937.484,Cluster-32529.0,Cluster-28937.53410,Cluster-28937.74967,Cluster-24015.0,Cluster-28937.92090,Cluster-28937.133049,Cluster-31553.0,Cluster-28937.107255,Cluster-28937.98891,Cluster-17078.0,Cluster-28937.149941,Cluster-28937.168451,Cluster-5718.0,Cluster-28937.98700,Cluster-28937.97111,Cluster-14561.1,Cluster-17769.0,Cluster-28937.64913,Cluster-2154.0,Cluster-28937.1…
GO:0008150	Biological Process	GO:0050896	response to stimulus	GO:0042221	response to chemical	GO:0042493	response to drug	313	Cluster-28937.20485,Cluster-28937.16056,Cluster-28937.102416,Cluster-28937.150620,Cluster-28937.91770,Cluster-28937.70538,Cluster-28937.182244,Cluster-28937.113460,Cluster-28937.1297,Cluster-28937.3437,Cluster-28937.188505,Cluster-28937.144151,Cluster-28937.94409,Cluster-11534.0,Cluster-28937.101731,Cluster-28937.138022,Cluster-28937.3435,Cluster-28937.121649,Cluster-28937.91764,Cluster-4992.0,Cl…
GO:0008150	Biological Process	GO:0050896	response to stimulus	GO:0009605	response to external stimulus	GO:0042330	taxis	474	Cluster-28937.58075,Cluster-28937.74071,Cluster-28937.151091,Cluster-28937.181990,Cluster-28937.57424,Cluster-28937.220592,Cluster-28937.30143,Cluster-28937.128659,Cluster-28937.143518,Cluster-28937.107297,Cluster-28937.67339,Cluster-28937.126998,Cluster-28937.193206,Cluster-28937.155866,Cluster-28937.220452,Cluster-28937.129649,Cluster-28937.187335,Cluster-28937.167917,Cluster-28937.3240,Cluster…
GO:0008150	Biological Process	GO:0050896	response to stimulus	GO:0009605	response to external stimulus	GO:0032101	regulation of response to external stimulus	92	Cluster-28937.53075,Cluster-28937.136738,Cluster-28937.24611,Cluster-28937.95959,Cluster-28937.146494,Cluster-28937.196856,Cluster-28937.111163,Cluster-28937.114835,Cluster-16662.0,Cluster-28937.29520,Cluster-28937.29525,Cluster-28937.28930,Cluster-28937.155706,Cluster-28937.152723,Cluster-18385.0,Cluster-28937.153705,Cluster-28937.110599,Cluster-28937.196857,Cluster-28937.175074,Cluster-28937.29…
GO:0008150	Biological Process	GO:0050896	response to stimulus	GO:0009605	response to external stimulus	GO:0009991	response to extracellular stimulus	178	Cluster-28937.25178,Cluster-28937.213278,Cluster-28937.34211,Cluster-28937.64899,Cluster-28937.107586,Cluster-2079.0,Cluster-34827.0,Cluster-28937.10883,Cluster-28937.19921,Cluster-25753.0,Cluster-28937.19922,Cluster-28937.19924,Cluster-28937.107450,Cluster-28937.9922,Cluster-28937.204578,Cluster-28937.94859,Cluster-28937.158820,Cluster-28937.61847,Cluster-28937.3361,Cluster-28937.78799,Cluster-2…
GO:0008150	Biological Process	GO:0050896	response to stimulus	GO:0009605	response to external stimulus	GO:0043207	response to external biotic stimulus	874	Cluster-28937.26083,Cluster-28937.194084,Cluster-28937.13206,Cluster-2796.0,Cluster-24017.1,Cluster-990.0,Cluster-28937.72852,Cluster-28937.200772,Cluster-28937.193785,Cluster-28937.173856,Cluster-28937.78086,Cluster-21994.0,Cluster-28937.205667,Cluster-1767.0,Cluster-4641.0,Cluster-28937.104525,Cluster-28937.100426,Cluster-1684.0,Cluster-35129.0,Cluster-28937.164148,Cluster-28937.92423,Cluster-2…
GO:0008150	Biological Process	GO:0050896	response to stimulus	GO:0009605	response to external stimulus	GO:0032102	negative regulation of response to external stimulus	52	Cluster-28937.117000,Cluster-28937.93619,Cluster-28937.109789,Cluster-28937.84107,Cluster-28937.29520,Cluster-28937.29525,Cluster-28937.28930,Cluster-28937.155706,Cluster-28937.152723,Cluster-28937.196857,Cluster-28937.153705,Cluster-28937.175074,Cluster-28937.29526,Cluster-28937.214474,Cluster-28937.27839,Cluster-28937.196856,Cluster-36927.0,Cluster-28937.155705,Cluster-28937.4109,Cluster-16662.…
GO:0008150	Biological Process	GO:0050896	response to stimulus	GO:0009605	response to external stimulus	GO:0009581	detection of external stimulus	28	Cluster-28937.143383,Cluster-28937.147083,Cluster-28937.121861,Cluster-28937.166528,Cluster-28937.121856,Cluster-28937.114972,Cluster-28937.76509,Cluster-28937.121863,Cluster-28937.143382,Cluster-29497.0,Cluster-28937.192737,Cluster-28937.143384,Cluster-28937.92988,Cluster-28937.192736,Cluster-28937.99318,Cluster-28937.113374,Cluster-28937.148738,Cluster-28937.121862,Cluster-28937.150001,Cluster-…
GO:0008150	Biological Process	GO:0050896	response to stimulus	GO:0009605	response to external stimulus	GO:0071496	cellular response to external stimulus	178	Cluster-28937.221570,Cluster-28937.184954,Cluster-28937.41084,Cluster-28903.1,Cluster-28937.218758,Cluster-28937.118068,Cluster-20796.1,Cluster-442.0,Cluster-29525.0,Cluster-28937.113554,Cluster-28937.112506,Cluster-28937.70544,Cluster-28937.74444,Cluster-28937.78799,Cluster-28937.3361,Cluster-28937.158820,Cluster-28937.61847,Cluster-28937.94859,Cluster-28937.9922,Cluster-28937.204578,Cluster-289…
GO:0008150	Biological Process	GO:0050896	response to stimulus	GO:0048584	positive regulation of response to stimulus	GO:0031349	positive regulation of defense response	13	Cluster-28937.44244,Cluster-28937.173871,Cluster-28937.199728,Cluster-35346.0,Cluster-28937.52633,Cluster-28937.62259,Cluster-28937.159928,Cluster-28937.159930,Cluster-5619.0,Cluster-28937.125078,Cluster-28937.176261,Cluster-28937.34455,Cluster-28937.159929
GO:0008150	Biological Process	GO:0050896	response to stimulus	GO:0048584	positive regulation of response to stimulus	GO:0009967	positive regulation of signal transduction	289	Cluster-28937.78360,Cluster-28937.103654,Cluster-28937.218699,Cluster-28937.164389,Cluster-28937.125997,Cluster-28937.73467,Cluster-28937.114541,Cluster-28937.205363,Cluster-28937.103347,Cluster-28937.193138,Cluster-24359.0,Cluster-28937.53018,Cluster-28937.205694,Cluster-28937.66733,Cluster-28937.79655,Cluster-31440.0,Cluster-31895.16,Cluster-28937.115777,Cluster-28937.206162,Cluster-28937.35043…
GO:0008150	Biological Process	GO:0050896	response to stimulus	GO:0048584	positive regulation of response to stimulus	GO:0050778	positive regulation of immune response	68	Cluster-28937.51562,Cluster-28937.46609,Cluster-28937.66870,Cluster-28937.44244,Cluster-28937.173604,Cluster-28937.135017,Cluster-28937.159928,Cluster-28937.10160,Cluster-28937.173871,Cluster-5619.0,Cluster-28937.177245,Cluster-28937.67187,Cluster-28937.10162,Cluster-28937.68337,Cluster-28937.166900,Cluster-28937.144061,Cluster-35346.0,Cluster-28937.138048,Cluster-28937.66869,Cluster-14378.0,Clus…
GO:0008150	Biological Process	GO:0050896	response to stimulus	GO:0009719	response to endogenous stimulus	GO:0009725	response to hormone	238	Cluster-28937.141964,Cluster-28937.173685,Cluster-28937.178213,Cluster-28937.123894,Cluster-19558.0,Cluster-27228.1,Cluster-14112.0,Cluster-28937.127750,Cluster-23802.0,Cluster-28937.106651,Cluster-28937.81664,Cluster-28937.136938,Cluster-3752.0,Cluster-28937.167358,Cluster-35130.0,Cluster-31298.0,Cluster-28937.54970,Cluster-28937.61227,Cluster-28937.45069,Cluster-28937.166528,Cluster-28937.15796…
GO:0008150	Biological Process	GO:0050896	response to stimulus	GO:0009719	response to endogenous stimulus	GO:0071495	cellular response to endogenous stimulus	142	Cluster-28937.132336,Cluster-28937.147461,Cluster-28937.17662,Cluster-28937.187272,Cluster-28937.60104,Cluster-11427.0,Cluster-28937.199535,Cluster-28937.151526,Cluster-28937.132339,Cluster-23439.0,Cluster-28937.94636,Cluster-28937.184954,Cluster-28937.77074,Cluster-28937.113226,Cluster-28937.132331,Cluster-28937.12791,Cluster-28937.52640,Cluster-35630.0,Cluster-28937.107888,Cluster-28937.66718,C…
GO:0008150	Biological Process	GO:0050896	response to stimulus	GO:0009719	response to endogenous stimulus	GO:0010243	response to organonitrogen compound	34	Cluster-2154.0,Cluster-28937.42000,Cluster-28937.184955,Cluster-28937.88384,Cluster-28937.209966,Cluster-17769.0,Cluster-28937.151353,Cluster-28937.82180,Cluster-28937.110811,Cluster-28937.67560,Cluster-28937.149941,Cluster-28937.161896,Cluster-28937.117815,Cluster-28937.117811,Cluster-28937.28007,Cluster-28937.92090,Cluster-28937.26286,Cluster-28937.18797,Cluster-28937.110814,Cluster-28937.17662…
GO:0008150	Biological Process	GO:0050896	response to stimulus	GO:0048585	negative regulation of response to stimulus	GO:0009968	negative regulation of signal transduction	30	Cluster-28937.144248,Cluster-28937.210544,Cluster-6910.0,Cluster-3645.0,Cluster-28937.130275,Cluster-28937.74639,Cluster-28937.98848,Cluster-382.0,Cluster-28937.130276,Cluster-28937.11787,Cluster-28937.144249,Cluster-28937.10227,Cluster-28937.200180,Cluster-28937.14952,Cluster-28937.79356,Cluster-2222.0,Cluster-28937.41051,Cluster-28937.79360,Cluster-28937.210545,Cluster-28937.144246,Cluster-9632…
GO:0008150	Biological Process	GO:0050896	response to stimulus	GO:0048585	negative regulation of response to stimulus	GO:0031348	negative regulation of defense response	47	Cluster-28937.152721,Cluster-28937.186045,Cluster-14728.0,Cluster-28937.175390,Cluster-28937.212835,Cluster-28937.178798,Cluster-28937.155704,Cluster-28937.186043,Cluster-28937.80526,Cluster-28937.37899,Cluster-28937.80527,Cluster-28937.29521,Cluster-28937.29523,Cluster-31446.0,Cluster-28937.29524,Cluster-28937.61599,Cluster-28937.178601,Cluster-28937.112556,Cluster-28937.186044,Cluster-28937.174…
GO:0008150	Biological Process	GO:0050896	response to stimulus	GO:0048585	negative regulation of response to stimulus	GO:0002832	negative regulation of response to biotic stimulus	47	Cluster-28937.28930,Cluster-28937.155706,Cluster-28937.29520,Cluster-28937.29525,Cluster-28937.153705,Cluster-28937.196857,Cluster-28937.152723,Cluster-28937.29526,Cluster-28937.175074,Cluster-28937.214474,Cluster-28937.117000,Cluster-28937.109789,Cluster-28937.84107,Cluster-28937.53075,Cluster-28937.168781,Cluster-28937.29522,Cluster-28937.24611,Cluster-28937.29519,Cluster-28937.29154,Cluster-28…
GO:0008150	Biological Process	GO:0050896	response to stimulus	GO:0048585	negative regulation of response to stimulus	GO:0032102	negative regulation of response to external stimulus	52	Cluster-28937.117000,Cluster-28937.93619,Cluster-28937.109789,Cluster-28937.84107,Cluster-28937.29520,Cluster-28937.29525,Cluster-28937.28930,Cluster-28937.155706,Cluster-28937.152723,Cluster-28937.196857,Cluster-28937.153705,Cluster-28937.175074,Cluster-28937.29526,Cluster-28937.214474,Cluster-28937.27839,Cluster-28937.196856,Cluster-36927.0,Cluster-28937.155705,Cluster-28937.4109,Cluster-16662.…
GO:0008150	Biological Process	GO:0050896	response to stimulus	GO:0051606	detection of stimulus	GO:0009593	detection of chemical stimulus	17	Cluster-28937.83047,Cluster-28937.20567,Cluster-28937.89688,Cluster-29121.3,Cluster-29121.4,Cluster-28937.126540,Cluster-28937.134633,Cluster-28937.71299,Cluster-28937.199588,Cluster-28937.15294,Cluster-28937.7958,Cluster-28937.219753,Cluster-28937.144449,Cluster-22425.1,Cluster-28937.209077,Cluster-28937.74059,Cluster-28937.54927
GO:0008150	Biological Process	GO:0050896	response to stimulus	GO:0051606	detection of stimulus	GO:0009581	detection of external stimulus	28	Cluster-28937.143383,Cluster-28937.147083,Cluster-28937.121861,Cluster-28937.166528,Cluster-28937.121856,Cluster-28937.114972,Cluster-28937.76509,Cluster-28937.121863,Cluster-28937.143382,Cluster-29497.0,Cluster-28937.192737,Cluster-28937.143384,Cluster-28937.92988,Cluster-28937.192736,Cluster-28937.99318,Cluster-28937.113374,Cluster-28937.148738,Cluster-28937.121862,Cluster-28937.150001,Cluster-…
GO:0008150	Biological Process	GO:0050896	response to stimulus	GO:0051606	detection of stimulus	GO:0050906	detection of stimulus involved in sensory perception	17	Cluster-28937.7958,Cluster-28937.15294,Cluster-28937.199588,Cluster-28937.144449,Cluster-28937.219753,Cluster-28937.54927,Cluster-28937.74059,Cluster-28937.209077,Cluster-22425.1,Cluster-28937.20567,Cluster-28937.83047,Cluster-28937.89688,Cluster-28937.126540,Cluster-29121.4,Cluster-29121.3,Cluster-28937.71299,Cluster-28937.134633
GO:0008150	Biological Process	GO:0050896	response to stimulus	GO:0051606	detection of stimulus	GO:0009582	detection of abiotic stimulus	28	Cluster-28937.59050,Cluster-28937.121864,Cluster-28937.121855,Cluster-28937.87589,Cluster-28937.108682,Cluster-28937.166529,Cluster-28937.121862,Cluster-28937.148738,Cluster-28937.150001,Cluster-28937.211156,Cluster-28937.99319,Cluster-28937.143381,Cluster-28937.113374,Cluster-28937.192737,Cluster-28937.92988,Cluster-28937.143384,Cluster-28937.192736,Cluster-28937.99318,Cluster-28937.143382,Clust…
GO:0008150	Biological Process	GO:0050896	response to stimulus	GO:0051716	cellular response to stimulus	GO:0070887	cellular response to chemical stimulus	632	Cluster-28937.85873,Cluster-28937.15269,Cluster-28937.85880,Cluster-28937.170946,Cluster-28937.48734,Cluster-28937.168451,Cluster-28937.67633,Cluster-28937.102478,Cluster-28937.212930,Cluster-28937.114715,Cluster-28937.66060,Cluster-28937.135269,Cluster-28937.168815,Cluster-28937.142170,Cluster-28937.52116,Cluster-28937.52465,Cluster-28937.122160,Cluster-21175.2,Cluster-28937.128719,Cluster-28937…
GO:0008150	Biological Process	GO:0050896	response to stimulus	GO:0051716	cellular response to stimulus	GO:0007165	signal transduction	4790	Cluster-28937.48108,Cluster-28937.152056,Cluster-28937.205694,Cluster-28937.120194,Cluster-28937.125168,Cluster-28937.35110,Cluster-28937.80362,Cluster-28937.105535,Cluster-28937.7775,Cluster-29577.0,Cluster-28937.118966,Cluster-28937.216843,Cluster-5728.0,Cluster-28937.72384,Cluster-28937.106544,Cluster-28937.129092,Cluster-28937.42399,Cluster-28937.76821,Cluster-28937.84532,Cluster-28937.206262…
GO:0008150	Biological Process	GO:0050896	response to stimulus	GO:0051716	cellular response to stimulus	GO:0071214	cellular response to abiotic stimulus	9	Cluster-33856.0,Cluster-28937.55082,Cluster-17266.1,Cluster-28937.17695,Cluster-28937.17875,Cluster-28937.203073,Cluster-37624.0,Cluster-37616.0,Cluster-37616.1
GO:0008150	Biological Process	GO:0050896	response to stimulus	GO:0051716	cellular response to stimulus	GO:0033554	cellular response to stress	3025	Cluster-28937.174608,Cluster-10983.0,Cluster-28937.1242,Cluster-28937.70629,Cluster-28937.59583,Cluster-28937.160799,Cluster-16435.0,Cluster-28937.171763,Cluster-28937.108133,Cluster-28937.38646,Cluster-28937.89459,Cluster-28937.39613,Cluster-28937.8930,Cluster-28937.105242,Cluster-24001.0,Cluster-28937.99460,Cluster-28937.159601,Cluster-28937.80398,Cluster-28937.134120,Cluster-28937.128989,Clust…
GO:0008150	Biological Process	GO:0050896	response to stimulus	GO:0051716	cellular response to stimulus	GO:0031668	cellular response to extracellular stimulus	178	Cluster-28937.10884,Cluster-28937.219751,Cluster-28937.197566,Cluster-28937.107851,Cluster-28937.41,Cluster-28937.177907,Cluster-28937.6952,Cluster-28937.6948,Cluster-28937.181226,Cluster-21615.0,Cluster-28937.29632,Cluster-28937.129369,Cluster-28937.3220,Cluster-28937.29206,Cluster-28937.107990,Cluster-28937.87821,Cluster-28937.150525,Cluster-28937.184955,Cluster-27725.0,Cluster-28937.206162,Clu…
GO:0008150	Biological Process	GO:0050896	response to stimulus	GO:0009628	response to abiotic stimulus	GO:0071214	cellular response to abiotic stimulus	9	Cluster-33856.0,Cluster-28937.55082,Cluster-17266.1,Cluster-28937.17695,Cluster-28937.17875,Cluster-28937.203073,Cluster-37624.0,Cluster-37616.0,Cluster-37616.1
GO:0008150	Biological Process	GO:0050896	response to stimulus	GO:0009628	response to abiotic stimulus	GO:0009314	response to radiation	63	Cluster-28937.189767,Cluster-28937.211156,Cluster-28937.143381,Cluster-28937.148738,Cluster-28937.125577,Cluster-27473.0,Cluster-28937.55082,Cluster-28937.121864,Cluster-28937.144691,Cluster-28937.121855,Cluster-28937.15811,Cluster-28937.166529,Cluster-28937.144690,Cluster-28937.87589,Cluster-28937.76509,Cluster-33856.0,Cluster-28937.121861,Cluster-28937.121856,Cluster-28937.52818,Cluster-28937.1…
GO:0008150	Biological Process	GO:0050896	response to stimulus	GO:0009628	response to abiotic stimulus	GO:0009582	detection of abiotic stimulus	28	Cluster-28937.59050,Cluster-28937.121864,Cluster-28937.121855,Cluster-28937.87589,Cluster-28937.108682,Cluster-28937.166529,Cluster-28937.121862,Cluster-28937.148738,Cluster-28937.150001,Cluster-28937.211156,Cluster-28937.99319,Cluster-28937.143381,Cluster-28937.113374,Cluster-28937.192737,Cluster-28937.92988,Cluster-28937.143384,Cluster-28937.192736,Cluster-28937.99318,Cluster-28937.143382,Clust…
GO:0008150	Biological Process	GO:0050896	response to stimulus	GO:0009628	response to abiotic stimulus	GO:0009268	response to pH	1	Cluster-3031.0
GO:0008150	Biological Process	GO:0050896	response to stimulus	GO:0006955	immune response	GO:0050778	positive regulation of immune response	68	Cluster-28937.51562,Cluster-28937.46609,Cluster-28937.66870,Cluster-28937.44244,Cluster-28937.173604,Cluster-28937.135017,Cluster-28937.159928,Cluster-28937.10160,Cluster-28937.173871,Cluster-5619.0,Cluster-28937.177245,Cluster-28937.67187,Cluster-28937.10162,Cluster-28937.68337,Cluster-28937.166900,Cluster-28937.144061,Cluster-35346.0,Cluster-28937.138048,Cluster-28937.66869,Cluster-14378.0,Clus…
GO:0008150	Biological Process	GO:0050896	response to stimulus	GO:0006955	immune response	GO:0006959	humoral immune response	28	Cluster-28937.73062,Cluster-8467.0,Cluster-28937.73065,Cluster-12407.0,Cluster-21564.0,Cluster-28937.73066,Cluster-28937.49938,Cluster-28937.6544,Cluster-28937.133087,Cluster-28937.9025,Cluster-28937.192989,Cluster-28937.158779,Cluster-28937.67154,Cluster-28937.73057,Cluster-28937.73058,Cluster-28937.73060,Cluster-28937.73061,Cluster-28937.7326,Cluster-28937.9026,Cluster-28937.169646,Cluster-2893…
GO:0008150	Biological Process	GO:0050896	response to stimulus	GO:0006955	immune response	GO:0002263	cell activation involved in immune response	4	Cluster-28937.146594,Cluster-28937.108842,Cluster-28937.118172,Cluster-28937.124411
GO:0008150	Biological Process	GO:0050896	response to stimulus	GO:0006955	immune response	GO:0002250	adaptive immune response	3	Cluster-28937.131038,Cluster-28937.131041,Cluster-28937.129616
GO:0008150	Biological Process	GO:0050896	response to stimulus	GO:0006955	immune response	GO:0002279	mast cell activation involved in immune response	4	Cluster-28937.124411,Cluster-28937.118172,Cluster-28937.108842,Cluster-28937.146594
GO:0008150	Biological Process	GO:0050896	response to stimulus	GO:0006955	immune response	GO:0050776	regulation of immune response	89	Cluster-28937.191661,Cluster-28937.49743,Cluster-28937.179896,Cluster-28937.126049,Cluster-28937.62259,Cluster-28937.174099,Cluster-28937.11186,Cluster-28937.171929,Cluster-28937.133571,Cluster-28937.191653,Cluster-28937.157939,Cluster-28937.179157,Cluster-28937.157942,Cluster-28937.89629,Cluster-28937.137484,Cluster-28937.20939,Cluster-28937.162073,Cluster-35346.0,Cluster-28937.144061,Cluster-14…
GO:0008150	Biological Process	GO:0050896	response to stimulus	GO:0006955	immune response	GO:0002366	leukocyte activation involved in immune response	4	Cluster-28937.118172,Cluster-28937.108842,Cluster-28937.146594,Cluster-28937.124411
GO:0008150	Biological Process	GO:0050896	response to stimulus	GO:0006955	immune response	GO:0002437	inflammatory response to antigenic stimulus	3	Cluster-28937.129616,Cluster-28937.131041,Cluster-28937.131038
GO:0008150	Biological Process	GO:0050896	response to stimulus	GO:0006955	immune response	GO:0045087	innate immune response	44	Cluster-28937.210997,Cluster-28937.159930,Cluster-26609.0,Cluster-5232.0,Cluster-35346.0,Cluster-28937.9026,Cluster-28937.20939,Cluster-28937.73061,Cluster-28937.67154,Cluster-28937.9025,Cluster-28937.158779,Cluster-28937.192989,Cluster-5619.0,Cluster-28937.73057,Cluster-28937.73058,Cluster-28937.173871,Cluster-28937.199728,Cluster-28937.133087,Cluster-28937.52633,Cluster-28937.159928,Cluster-846…
GO:0008150	Biological Process	GO:0050896	response to stimulus	GO:0048583	regulation of response to stimulus	GO:0048584	positive regulation of response to stimulus	359	Cluster-28937.76349,Cluster-35566.0,Cluster-28937.161322,Cluster-28937.195569,Cluster-28937.66735,Cluster-28937.123235,Cluster-33053.0,Cluster-28937.169463,Cluster-28937.175028,Cluster-28937.186179,Cluster-28937.131339,Cluster-28937.120038,Cluster-28937.176261,Cluster-28937.158154,Cluster-28937.7326,Cluster-28937.151353,Cluster-28937.167875,Cluster-28937.173599,Cluster-28937.115456,Cluster-28937.…
GO:0008150	Biological Process	GO:0050896	response to stimulus	GO:0048583	regulation of response to stimulus	GO:0048585	negative regulation of response to stimulus	83	Cluster-16662.0,Cluster-28937.196856,Cluster-28937.24611,Cluster-28937.53075,Cluster-28937.98848,Cluster-28937.109789,Cluster-28937.93619,Cluster-28937.84107,Cluster-28937.117000,Cluster-28937.29526,Cluster-28937.175074,Cluster-28937.28930,Cluster-28937.155706,Cluster-28937.29520,Cluster-28937.29525,Cluster-28937.153705,Cluster-28937.196857,Cluster-28937.152723,Cluster-28937.130276,Cluster-28937.…
GO:0008150	Biological Process	GO:0050896	response to stimulus	GO:0048583	regulation of response to stimulus	GO:0080134	regulation of response to stress	134	Cluster-28937.52633,Cluster-28937.27839,Cluster-28937.199728,Cluster-36927.0,Cluster-28937.197412,Cluster-28937.28359,Cluster-28937.29154,Cluster-28937.29522,Cluster-28937.138768,Cluster-28937.145951,Cluster-28937.159930,Cluster-28937.214474,Cluster-28937.160712,Cluster-28937.115185,Cluster-28937.164660,Cluster-14728.0,Cluster-28937.91960,Cluster-28937.146259,Cluster-28937.185909,Cluster-28937.48…
GO:0008150	Biological Process	GO:0050896	response to stimulus	GO:0048583	regulation of response to stimulus	GO:0009966	regulation of signal transduction	472	Cluster-28937.24405,Cluster-28937.76348,Cluster-28937.198832,Cluster-28937.198831,Cluster-28937.75687,Cluster-28937.32073,Cluster-28937.95999,Cluster-28937.29617,Cluster-28937.99380,Cluster-28937.102829,Cluster-28937.209324,Cluster-28937.177415,Cluster-28937.10160,Cluster-28937.100445,Cluster-28937.23321,Cluster-28937.138839,Cluster-10757.0,Cluster-28937.51562,Cluster-28937.215806,Cluster-28937.1…
GO:0008150	Biological Process	GO:0050896	response to stimulus	GO:0048583	regulation of response to stimulus	GO:0002831	regulation of response to biotic stimulus	70	Cluster-28937.29524,Cluster-31446.0,Cluster-28937.146495,Cluster-28937.186044,Cluster-28937.178601,Cluster-28937.166806,Cluster-28937.212906,Cluster-28937.174874,Cluster-28937.203185,Cluster-14728.0,Cluster-28937.175390,Cluster-28937.185909,Cluster-28937.186043,Cluster-28937.155704,Cluster-28937.84282,Cluster-28937.80526,Cluster-28937.37899,Cluster-28937.132426,Cluster-28937.170338,Cluster-28937.…
GO:0008150	Biological Process	GO:0050896	response to stimulus	GO:0048583	regulation of response to stimulus	GO:0032101	regulation of response to external stimulus	92	Cluster-28937.53075,Cluster-28937.136738,Cluster-28937.24611,Cluster-28937.95959,Cluster-28937.146494,Cluster-28937.196856,Cluster-28937.111163,Cluster-28937.114835,Cluster-16662.0,Cluster-28937.29520,Cluster-28937.29525,Cluster-28937.28930,Cluster-28937.155706,Cluster-28937.152723,Cluster-18385.0,Cluster-28937.153705,Cluster-28937.110599,Cluster-28937.196857,Cluster-28937.175074,Cluster-28937.29…
GO:0008150	Biological Process	GO:0050896	response to stimulus	GO:0048583	regulation of response to stimulus	GO:0050795	regulation of behavior	12	Cluster-28937.111163,Cluster-28937.124422,Cluster-28937.120406,Cluster-28937.103444,Cluster-16731.0,Cluster-28937.116094,Cluster-28937.110976,Cluster-28937.122535,Cluster-28937.110599,Cluster-28937.220592,Cluster-28937.180745,Cluster-28937.108290
GO:0008150	Biological Process	GO:0050896	response to stimulus	GO:0048583	regulation of response to stimulus	GO:0050776	regulation of immune response	89	Cluster-28937.191661,Cluster-28937.49743,Cluster-28937.179896,Cluster-28937.126049,Cluster-28937.62259,Cluster-28937.174099,Cluster-28937.11186,Cluster-28937.171929,Cluster-28937.133571,Cluster-28937.191653,Cluster-28937.157939,Cluster-28937.179157,Cluster-28937.157942,Cluster-28937.89629,Cluster-28937.137484,Cluster-28937.20939,Cluster-28937.162073,Cluster-35346.0,Cluster-28937.144061,Cluster-14…
GO:0008150	Biological Process	GO:0050896	response to stimulus	GO:0006950	response to stress	GO:0097501	stress response to metal ion	7	Cluster-28937.40264,Cluster-28937.63702,Cluster-28937.96078,Cluster-28937.63087,Cluster-30279.0,Cluster-28937.96077,Cluster-28937.40267
GO:0008150	Biological Process	GO:0050896	response to stimulus	GO:0006950	response to stress	GO:0033554	cellular response to stress	3025	Cluster-28937.174608,Cluster-10983.0,Cluster-28937.1242,Cluster-28937.70629,Cluster-28937.59583,Cluster-28937.160799,Cluster-16435.0,Cluster-28937.171763,Cluster-28937.108133,Cluster-28937.38646,Cluster-28937.89459,Cluster-28937.39613,Cluster-28937.8930,Cluster-28937.105242,Cluster-24001.0,Cluster-28937.99460,Cluster-28937.159601,Cluster-28937.80398,Cluster-28937.134120,Cluster-28937.128989,Clust…
GO:0008150	Biological Process	GO:0050896	response to stimulus	GO:0006950	response to stress	GO:0006952	defense response	956	Cluster-28937.53464,Cluster-28937.144850,Cluster-28937.212814,Cluster-28937.101552,Cluster-236.0,Cluster-28937.178798,Cluster-31651.0,Cluster-21564.0,Cluster-28937.73066,Cluster-28937.130629,Cluster-28937.29636,Cluster-28937.220635,Cluster-31467.0,Cluster-5276.0,Cluster-28937.205713,Cluster-23637.1,Cluster-28937.11308,Cluster-28937.70160,Cluster-24015.0,Cluster-33897.0,Cluster-28937.103871,Cluste…
GO:0008150	Biological Process	GO:0050896	response to stimulus	GO:0006950	response to stress	GO:0035966	response to topologically incorrect protein	14	Cluster-28937.172199,Cluster-28937.111860,Cluster-28937.99851,Cluster-28937.111204,Cluster-34401.0,Cluster-28937.103364,Cluster-28937.179056,Cluster-28937.159149,Cluster-28937.179055,Cluster-28937.5536,Cluster-28937.52509,Cluster-17343.0,Cluster-28937.219351,Cluster-28937.52060
GO:0008150	Biological Process	GO:0050896	response to stimulus	GO:0006950	response to stress	GO:0006979	response to oxidative stress	112	Cluster-28937.217531,Cluster-28937.132588,Cluster-28937.110018,Cluster-28937.116391,Cluster-28937.192987,Cluster-28937.40686,Cluster-28937.48734,Cluster-28937.128292,Cluster-28937.67633,Cluster-28937.110872,Cluster-28937.38457,Cluster-28937.114715,Cluster-28937.148878,Cluster-28937.48733,Cluster-28937.42761,Cluster-28937.50448,Cluster-28937.103092,Cluster-28937.149730,Cluster-28937.48793,Cluster-…
GO:0008150	Biological Process	GO:0050896	response to stimulus	GO:0006950	response to stress	GO:0080134	regulation of response to stress	134	Cluster-28937.52633,Cluster-28937.27839,Cluster-28937.199728,Cluster-36927.0,Cluster-28937.197412,Cluster-28937.28359,Cluster-28937.29154,Cluster-28937.29522,Cluster-28937.138768,Cluster-28937.145951,Cluster-28937.159930,Cluster-28937.214474,Cluster-28937.160712,Cluster-28937.115185,Cluster-28937.164660,Cluster-14728.0,Cluster-28937.91960,Cluster-28937.146259,Cluster-28937.185909,Cluster-28937.48…
GO:0008150	Biological Process	GO:0050896	response to stimulus	GO:0006950	response to stress	GO:0042594	response to starvation	10	Cluster-28937.93619,Cluster-29525.0,Cluster-27679.0,Cluster-28937.64899,Cluster-28937.206162,Cluster-28937.177916,Cluster-28937.61847,Cluster-28937.213278,Cluster-25753.0,Cluster-28937.87821
GO:0008150	Biological Process	GO:0050896	response to stimulus	GO:0006950	response to stress	GO:0009611	response to wounding	418	Cluster-28937.89920,Cluster-28937.96927,Cluster-28937.213147,Cluster-28937.68225,Cluster-28937.87812,Cluster-29797.0,Cluster-28937.72977,Cluster-28937.213223,Cluster-28937.51513,Cluster-28937.103642,Cluster-26609.0,Cluster-28937.114772,Cluster-28937.21928,Cluster-28937.146546,Cluster-28937.99950,Cluster-28937.203183,Cluster-32965.0,Cluster-28937.114722,Cluster-28937.127582,Cluster-28937.119675,Cl…
GO:0008150	Biological Process	GO:0023052	signaling	GO:0023051	regulation of signaling	GO:0009966	regulation of signal transduction	472	Cluster-28937.24405,Cluster-28937.76348,Cluster-28937.198832,Cluster-28937.198831,Cluster-28937.75687,Cluster-28937.32073,Cluster-28937.95999,Cluster-28937.29617,Cluster-28937.99380,Cluster-28937.102829,Cluster-28937.209324,Cluster-28937.177415,Cluster-28937.10160,Cluster-28937.100445,Cluster-28937.23321,Cluster-28937.138839,Cluster-10757.0,Cluster-28937.51562,Cluster-28937.215806,Cluster-28937.1…
GO:0008150	Biological Process	GO:0023052	signaling	GO:0023051	regulation of signaling	GO:0001881	receptor recycling	22	Cluster-28937.196262,Cluster-28937.67561,Cluster-11062.0,Cluster-28937.67560,Cluster-28937.161896,Cluster-28937.149941,Cluster-28937.12791,Cluster-28937.151352,Cluster-28937.28007,Cluster-28937.26286,Cluster-28937.92090,Cluster-2154.0,Cluster-28937.18797,Cluster-28937.42000,Cluster-28937.17662,Cluster-28937.88384,Cluster-28937.184955,Cluster-28937.149940,Cluster-28937.133120,Cluster-17769.0,Clust…
GO:0008150	Biological Process	GO:0023052	signaling	GO:0023051	regulation of signaling	GO:0023056	positive regulation of signaling	289	Cluster-28937.90508,Cluster-28937.179465,Cluster-28937.210362,Cluster-28937.39180,Cluster-28937.25505,Cluster-28937.26286,Cluster-28937.185617,Cluster-28937.90696,Cluster-28937.196822,Cluster-28937.193476,Cluster-28937.134282,Cluster-28937.161896,Cluster-28937.81621,Cluster-28937.179466,Cluster-28937.196814,Cluster-28937.138341,Cluster-28937.18797,Cluster-28937.9025,Cluster-28937.145877,Cluster-2…
GO:0008150	Biological Process	GO:0023052	signaling	GO:0023051	regulation of signaling	GO:0023057	negative regulation of signaling	40	Cluster-28937.68408,Cluster-28937.12273,Cluster-28937.144245,Cluster-9632.0,Cluster-28937.79360,Cluster-28937.114508,Cluster-28937.172178,Cluster-28937.79356,Cluster-30878.0,Cluster-28283.0,Cluster-28937.114511,Cluster-28937.172179,Cluster-28937.146584,Cluster-28937.125268,Cluster-382.0,Cluster-28937.98848,Cluster-28937.107150,Cluster-6910.0,Cluster-28937.14952,Cluster-28937.147388,Cluster-28937.…
GO:0008150	Biological Process	GO:0023052	signaling	GO:0023051	regulation of signaling	GO:0050804	modulation of synaptic transmission	35	Cluster-28937.55244,Cluster-33951.0,Cluster-170.0,Cluster-32329.0,Cluster-6645.0,Cluster-28937.137693,Cluster-28937.34203,Cluster-28937.114507,Cluster-28937.147884,Cluster-28937.186317,Cluster-28937.19961,Cluster-28937.137695,Cluster-28937.102613,Cluster-28937.42654,Cluster-28937.114509,Cluster-28937.147388,Cluster-28937.114510,Cluster-28937.12372,Cluster-28937.17983,Cluster-28937.107150,Cluster-…
GO:0008150	Biological Process	GO:0023052	signaling	GO:0044700	single organism signaling	GO:0007165	signal transduction	4790	Cluster-28937.48108,Cluster-28937.152056,Cluster-28937.205694,Cluster-28937.120194,Cluster-28937.125168,Cluster-28937.35110,Cluster-28937.80362,Cluster-28937.105535,Cluster-28937.7775,Cluster-29577.0,Cluster-28937.118966,Cluster-28937.216843,Cluster-5728.0,Cluster-28937.72384,Cluster-28937.106544,Cluster-28937.129092,Cluster-28937.42399,Cluster-28937.76821,Cluster-28937.84532,Cluster-28937.206262…
GO:0008150	Biological Process	GO:0023052	signaling	GO:0044700	single organism signaling	GO:0007267	cell-cell signaling	389	Cluster-28937.210709,Cluster-28937.147883,Cluster-33404.0,Cluster-10348.0,Cluster-28937.162776,Cluster-28937.12575,Cluster-28937.172179,Cluster-28937.156918,Cluster-28937.40537,Cluster-28937.95251,Cluster-28937.63011,Cluster-22240.0,Cluster-6624.0,Cluster-28937.166087,Cluster-28937.188440,Cluster-28937.176636,Cluster-28937.155136,Cluster-28937.81554,Cluster-28937.159778,Cluster-28937.114509,Clust…
GO:0008150	Biological Process	GO:0023052	signaling	GO:0044700	single organism signaling	GO:0023056	positive regulation of signaling	289	Cluster-28937.90508,Cluster-28937.179465,Cluster-28937.210362,Cluster-28937.39180,Cluster-28937.25505,Cluster-28937.26286,Cluster-28937.185617,Cluster-28937.90696,Cluster-28937.196822,Cluster-28937.193476,Cluster-28937.134282,Cluster-28937.161896,Cluster-28937.81621,Cluster-28937.179466,Cluster-28937.196814,Cluster-28937.138341,Cluster-28937.18797,Cluster-28937.9025,Cluster-28937.145877,Cluster-2…
GO:0008150	Biological Process	GO:0023052	signaling	GO:0044700	single organism signaling	GO:0023057	negative regulation of signaling	40	Cluster-28937.68408,Cluster-28937.12273,Cluster-28937.144245,Cluster-9632.0,Cluster-28937.79360,Cluster-28937.114508,Cluster-28937.172178,Cluster-28937.79356,Cluster-30878.0,Cluster-28283.0,Cluster-28937.114511,Cluster-28937.172179,Cluster-28937.146584,Cluster-28937.125268,Cluster-382.0,Cluster-28937.98848,Cluster-28937.107150,Cluster-6910.0,Cluster-28937.14952,Cluster-28937.147388,Cluster-28937.…
GO:0008150	Biological Process	GO:0023052	signaling	GO:0023056	positive regulation of signaling	GO:0009967	positive regulation of signal transduction	289	Cluster-28937.78360,Cluster-28937.103654,Cluster-28937.218699,Cluster-28937.164389,Cluster-28937.125997,Cluster-28937.73467,Cluster-28937.114541,Cluster-28937.205363,Cluster-28937.103347,Cluster-28937.193138,Cluster-24359.0,Cluster-28937.53018,Cluster-28937.205694,Cluster-28937.66733,Cluster-28937.79655,Cluster-31440.0,Cluster-31895.16,Cluster-28937.115777,Cluster-28937.206162,Cluster-28937.35043…
GO:0008150	Biological Process	GO:0023052	signaling	GO:0023057	negative regulation of signaling	GO:0050805	negative regulation of synaptic transmission	9	Cluster-28937.114510,Cluster-28937.114509,Cluster-28937.172179,Cluster-28937.147388,Cluster-28937.114511,Cluster-28937.114507,Cluster-28937.114508,Cluster-28937.172178,Cluster-28937.107150
GO:0008150	Biological Process	GO:0023052	signaling	GO:0023057	negative regulation of signaling	GO:0009968	negative regulation of signal transduction	30	Cluster-28937.144248,Cluster-28937.210544,Cluster-6910.0,Cluster-3645.0,Cluster-28937.130275,Cluster-28937.74639,Cluster-28937.98848,Cluster-382.0,Cluster-28937.130276,Cluster-28937.11787,Cluster-28937.144249,Cluster-28937.10227,Cluster-28937.200180,Cluster-28937.14952,Cluster-28937.79356,Cluster-2222.0,Cluster-28937.41051,Cluster-28937.79360,Cluster-28937.210545,Cluster-28937.144246,Cluster-9632…
GO:0008150	Biological Process	GO:0044848	biological phase	GO:0022403	cell cycle phase	GO:0051324	prophase	33	Cluster-28937.87944,Cluster-28937.159565,Cluster-28937.17555,Cluster-28937.121350,Cluster-28937.207370,Cluster-33079.0,Cluster-28937.121348,Cluster-28937.81212,Cluster-10885.0,Cluster-28937.141210,Cluster-28937.78387,Cluster-28937.100606,Cluster-28937.96436,Cluster-28937.63670,Cluster-237.0,Cluster-28937.186445,Cluster-28937.121352,Cluster-28937.147398,Cluster-28937.97068,Cluster-21880.0,Cluster-…
GO:0008150	Biological Process	GO:0044848	biological phase	GO:0022403	cell cycle phase	GO:0098762	meiotic cell cycle phase	33	Cluster-28937.147397,Cluster-28937.121351,Cluster-28937.215355,Cluster-28937.131144,Cluster-28937.167722,Cluster-29686.0,Cluster-28937.97068,Cluster-21880.0,Cluster-28937.81213,Cluster-28937.6418,Cluster-28937.93094,Cluster-29406.0,Cluster-28937.131249,Cluster-28937.136389,Cluster-28937.129766,Cluster-28937.81212,Cluster-10885.0,Cluster-28937.141210,Cluster-28937.100606,Cluster-28937.78387,Cluste…
GO:0008150	Biological Process	GO:0044848	biological phase	GO:0022403	cell cycle phase	GO:0098763	mitotic cell cycle phase	68	Cluster-28937.148675,Cluster-28937.145081,Cluster-28937.178039,Cluster-4957.1,Cluster-21443.0,Cluster-28937.197067,Cluster-28937.95562,Cluster-28937.178723,Cluster-28937.221305,Cluster-33851.0,Cluster-28937.27297,Cluster-28937.221614,Cluster-28937.140391,Cluster-28937.84090,Cluster-28937.103754,Cluster-28937.113705,Cluster-18112.0,Cluster-19506.0,Cluster-28937.70326,Cluster-28937.196930,Cluster-2…
GO:0008150	Biological Process	GO:0044848	biological phase	GO:0022403	cell cycle phase	GO:0000279	M phase	42	Cluster-10885.0,Cluster-28937.81212,Cluster-28937.78387,Cluster-28937.100606,Cluster-28937.141210,Cluster-35657.1,Cluster-237.0,Cluster-28937.63670,Cluster-28937.96436,Cluster-28937.147398,Cluster-28937.186445,Cluster-28937.121352,Cluster-28937.17555,Cluster-28937.87733,Cluster-28937.87944,Cluster-28937.83655,Cluster-28937.159565,Cluster-28937.207370,Cluster-28937.121350,Cluster-28937.121348,Clus…
GO:0008150	Biological Process	GO:0044848	biological phase	GO:0022403	cell cycle phase	GO:0051322	anaphase	59	Cluster-23464.0,Cluster-28937.167395,Cluster-28937.216001,Cluster-28937.112600,Cluster-28937.98682,Cluster-28937.70326,Cluster-28937.111528,Cluster-19506.0,Cluster-28937.45616,Cluster-28937.45376,Cluster-28937.221967,Cluster-28937.196930,Cluster-28937.42958,Cluster-11661.0,Cluster-28937.94629,Cluster-28937.31162,Cluster-28937.206293,Cluster-28937.222047,Cluster-28937.103388,Cluster-28937.51029,Cl…
GO:0008150	Biological Process	GO:0051179	localization	GO:0032879	regulation of localization	GO:0051049	regulation of transport	193	Cluster-28937.172034,Cluster-5215.0,Cluster-28937.113042,Cluster-28937.109877,Cluster-27601.0,Cluster-28937.181091,Cluster-28937.111249,Cluster-28937.129094,Cluster-28937.67643,Cluster-28937.109370,Cluster-28937.52865,Cluster-28937.77899,Cluster-8978.0,Cluster-170.0,Cluster-28937.122744,Cluster-28937.189729,Cluster-28937.137695,Cluster-28937.66735,Cluster-28937.198684,Cluster-28937.164175,Cluster…
GO:0008150	Biological Process	GO:0051179	localization	GO:0032879	regulation of localization	GO:0060341	regulation of cellular localization	67	Cluster-28937.110938,Cluster-28937.16028,Cluster-28937.178855,Cluster-28937.100897,Cluster-28937.100896,Cluster-28937.110937,Cluster-28937.164162,Cluster-28937.27553,Cluster-28937.96451,Cluster-28937.114032,Cluster-28937.41769,Cluster-28937.98805,Cluster-28937.52110,Cluster-36746.0,Cluster-28937.210381,Cluster-28937.164163,Cluster-28937.164176,Cluster-28937.100898,Cluster-28937.77896,Cluster-2893…
GO:0008150	Biological Process	GO:0051179	localization	GO:0032879	regulation of localization	GO:0032880	regulation of protein localization	67	Cluster-28937.173795,Cluster-28937.215859,Cluster-28937.202192,Cluster-28937.173796,Cluster-28937.69189,Cluster-33352.0,Cluster-28937.161718,Cluster-28937.164172,Cluster-28937.10549,Cluster-28937.100895,Cluster-28937.17273,Cluster-28937.213599,Cluster-28937.198683,Cluster-28937.197210,Cluster-28937.169747,Cluster-28937.109880,Cluster-28937.145609,Cluster-28937.215858,Cluster-28937.123832,Cluster-…
GO:0008150	Biological Process	GO:0051179	localization	GO:0032879	regulation of localization	GO:0010883	regulation of lipid storage	27	Cluster-28937.83247,Cluster-28937.215876,Cluster-28937.119994,Cluster-29905.0,Cluster-28937.135591,Cluster-28937.16226,Cluster-3504.0,Cluster-28937.58640,Cluster-28937.135592,Cluster-28937.144483,Cluster-28937.3400,Cluster-10442.0,Cluster-28937.76262,Cluster-26104.0,Cluster-28937.119993,Cluster-28937.55751,Cluster-28937.55750,Cluster-14269.0,Cluster-28937.60806,Cluster-28937.78734,Cluster-14269.3…
GO:0008150	Biological Process	GO:0051179	localization	GO:0032879	regulation of localization	GO:0051270	regulation of cellular component movement	87	Cluster-28937.66705,Cluster-28937.32626,Cluster-28937.141276,Cluster-28937.202164,Cluster-2556.0,Cluster-35069.0,Cluster-28937.175868,Cluster-28937.118330,Cluster-28937.144937,Cluster-28937.115490,Cluster-28937.11181,Cluster-28937.115489,Cluster-28937.84504,Cluster-28937.165895,Cluster-28937.10161,Cluster-33559.0,Cluster-28937.137486,Cluster-28937.18605,Cluster-28937.43682,Cluster-28937.133573,Cl…
GO:0008150	Biological Process	GO:0051179	localization	GO:0051641	cellular localization	GO:1902580	single-organism cellular localization	1145	Cluster-28937.125961,Cluster-28937.117338,Cluster-28937.184473,Cluster-28937.56961,Cluster-28937.107093,Cluster-28937.89224,Cluster-28937.72303,Cluster-28937.143599,Cluster-28937.158601,Cluster-28937.55909,Cluster-28937.43253,Cluster-28937.206498,Cluster-28937.31590,Cluster-28937.14829,Cluster-28937.12778,Cluster-28937.48915,Cluster-28937.160092,Cluster-28937.72910,Cluster-28937.72849,Cluster-289…
GO:0008150	Biological Process	GO:0051179	localization	GO:0051641	cellular localization	GO:0060341	regulation of cellular localization	67	Cluster-28937.110938,Cluster-28937.16028,Cluster-28937.178855,Cluster-28937.100897,Cluster-28937.100896,Cluster-28937.110937,Cluster-28937.164162,Cluster-28937.27553,Cluster-28937.96451,Cluster-28937.114032,Cluster-28937.41769,Cluster-28937.98805,Cluster-28937.52110,Cluster-36746.0,Cluster-28937.210381,Cluster-28937.164163,Cluster-28937.164176,Cluster-28937.100898,Cluster-28937.77896,Cluster-2893…
GO:0008150	Biological Process	GO:0051179	localization	GO:0051641	cellular localization	GO:0051649	establishment of localization in cell	5126	Cluster-28937.200189,Cluster-28937.59092,Cluster-28937.65146,Cluster-28937.16248,Cluster-28937.107067,Cluster-28937.22568,Cluster-28937.139524,Cluster-28937.50431,Cluster-28937.73847,Cluster-28937.7389,Cluster-28937.122194,Cluster-28937.89197,Cluster-28937.66707,Cluster-28937.70477,Cluster-28937.23546,Cluster-28937.8558,Cluster-28937.136174,Cluster-28937.197739,Cluster-28937.168242,Cluster-28937.…
GO:0008150	Biological Process	GO:0051179	localization	GO:0051641	cellular localization	GO:0070727	cellular macromolecule localization	3987	Cluster-8676.0,Cluster-28937.132777,Cluster-28937.95878,Cluster-28937.186289,Cluster-28937.127928,Cluster-28937.180448,Cluster-28937.88836,Cluster-28937.57832,Cluster-28937.20404,Cluster-28937.181432,Cluster-28937.88824,Cluster-28937.77341,Cluster-28937.41331,Cluster-28937.147421,Cluster-28937.78199,Cluster-28937.97616,Cluster-28937.126634,Cluster-28937.70334,Cluster-28937.59810,Cluster-28937.180…
GO:0008150	Biological Process	GO:0051179	localization	GO:0051641	cellular localization	GO:0051651	maintenance of location in cell	86	Cluster-28937.111790,Cluster-28937.140202,Cluster-28937.65311,Cluster-28937.184073,Cluster-28389.0,Cluster-28937.148364,Cluster-28937.191182,Cluster-21404.0,Cluster-28937.165276,Cluster-28937.194209,Cluster-28937.97949,Cluster-28937.26734,Cluster-28937.115617,Cluster-26173.0,Cluster-28937.93114,Cluster-28937.34307,Cluster-28937.188053,Cluster-28937.65160,Cluster-18386.0,Cluster-28937.90025,Cluste…
GO:0008150	Biological Process	GO:0051179	localization	GO:0051641	cellular localization	GO:0051640	organelle localization	67	Cluster-11062.0,Cluster-28937.135027,Cluster-28937.12791,Cluster-28937.139627,Cluster-28937.96689,Cluster-28937.25442,Cluster-28937.66377,Cluster-28937.17662,Cluster-28937.7811,Cluster-28937.190982,Cluster-28937.189882,Cluster-28937.139628,Cluster-28937.47799,Cluster-28937.193186,Cluster-28937.184954,Cluster-28937.118172,Cluster-28937.189889,Cluster-28937.149941,Cluster-28937.191764,Cluster-28937…
GO:0008150	Biological Process	GO:0051179	localization	GO:0051641	cellular localization	GO:0071166	ribonucleoprotein complex localization	108	Cluster-28937.97332,Cluster-28937.49160,Cluster-28937.72169,Cluster-28937.36158,Cluster-28937.23546,Cluster-28937.115624,Cluster-28937.70958,Cluster-23850.0,Cluster-28937.72168,Cluster-28937.55483,Cluster-28937.214551,Cluster-28937.41147,Cluster-28937.132821,Cluster-28937.45196,Cluster-28937.55146,Cluster-28937.49538,Cluster-28937.129071,Cluster-28937.73602,Cluster-28937.42717,Cluster-28937.20093…
GO:0008150	Biological Process	GO:0051179	localization	GO:1902579	multi-organism localization	GO:0044766	multi-organism transport	224	Cluster-28937.173511,Cluster-28937.43398,Cluster-28937.45793,Cluster-28937.118267,Cluster-28937.117097,Cluster-8351.0,Cluster-28937.61990,Cluster-28937.141097,Cluster-28937.61995,Cluster-28937.28799,Cluster-28937.144658,Cluster-28937.190518,Cluster-28937.148537,Cluster-28937.97123,Cluster-28937.124044,Cluster-28937.141951,Cluster-34764.1,Cluster-28937.113855,Cluster-28937.19818,Cluster-28937.2284…
GO:0008150	Biological Process	GO:0051179	localization	GO:0051235	maintenance of location	GO:0019915	lipid storage	27	Cluster-28937.3400,Cluster-10442.0,Cluster-28937.144483,Cluster-3504.0,Cluster-28937.58640,Cluster-28937.16226,Cluster-28937.135591,Cluster-28937.135592,Cluster-28937.83247,Cluster-28937.119994,Cluster-29905.0,Cluster-28937.215876,Cluster-28937.78734,Cluster-14269.3,Cluster-14269.0,Cluster-28937.60806,Cluster-28937.84804,Cluster-28937.76261,Cluster-28937.75905,Cluster-28937.93171,Cluster-25191.0,…
GO:0008150	Biological Process	GO:0051179	localization	GO:0051235	maintenance of location	GO:0051651	maintenance of location in cell	86	Cluster-28937.111790,Cluster-28937.140202,Cluster-28937.65311,Cluster-28937.184073,Cluster-28389.0,Cluster-28937.148364,Cluster-28937.191182,Cluster-21404.0,Cluster-28937.165276,Cluster-28937.194209,Cluster-28937.97949,Cluster-28937.26734,Cluster-28937.115617,Cluster-26173.0,Cluster-28937.93114,Cluster-28937.34307,Cluster-28937.188053,Cluster-28937.65160,Cluster-18386.0,Cluster-28937.90025,Cluste…
GO:0008150	Biological Process	GO:0051179	localization	GO:0051235	maintenance of location	GO:0045185	maintenance of protein location	86	Cluster-28937.140202,Cluster-28937.111790,Cluster-28937.65311,Cluster-28937.184073,Cluster-28389.0,Cluster-28937.148364,Cluster-28937.191182,Cluster-21404.0,Cluster-28937.165276,Cluster-28937.97949,Cluster-28937.194209,Cluster-28937.26734,Cluster-28937.115617,Cluster-26173.0,Cluster-28937.93114,Cluster-28937.34307,Cluster-28937.188053,Cluster-28937.65160,Cluster-18386.0,Cluster-28937.90025,Cluste…
GO:0008150	Biological Process	GO:0051179	localization	GO:0051234	establishment of localization	GO:0051656	establishment of organelle localization	41	Cluster-28937.25442,Cluster-28937.66377,Cluster-28937.189887,Cluster-28937.190982,Cluster-28937.7811,Cluster-28937.78584,Cluster-28937.189882,Cluster-28937.174110,Cluster-28937.177463,Cluster-28937.202164,Cluster-28937.139628,Cluster-28937.47799,Cluster-28937.193186,Cluster-28937.189889,Cluster-28937.135027,Cluster-22760.0,Cluster-28937.139629,Cluster-24805.0,Cluster-28937.189888,Cluster-28937.13…
GO:0008150	Biological Process	GO:0051179	localization	GO:0051234	establishment of localization	GO:0051236	establishment of RNA localization	283	Cluster-28937.127112,Cluster-28937.92544,Cluster-28937.219892,Cluster-33087.0,Cluster-19506.1,Cluster-28937.136947,Cluster-28937.48735,Cluster-28937.215703,Cluster-28937.9341,Cluster-28937.5131,Cluster-28937.7434,Cluster-28937.29376,Cluster-28937.212516,Cluster-28937.167698,Cluster-28937.95066,Cluster-28937.136579,Cluster-28937.88780,Cluster-28937.119006,Cluster-28937.13409,Cluster-9740.0,Cluster…
GO:0008150	Biological Process	GO:0051179	localization	GO:0051234	establishment of localization	GO:0006810	transport	18477	Cluster-28937.170590,Cluster-28937.67640,Cluster-28937.84663,Cluster-28937.132774,Cluster-28937.51213,Cluster-28937.148878,Cluster-28937.82395,Cluster-28937.157083,Cluster-28937.79371,Cluster-37908.0,Cluster-28937.38001,Cluster-28937.152905,Cluster-28937.114130,Cluster-34982.0,Cluster-33064.0,Cluster-28937.102683,Cluster-28937.3838,Cluster-28937.128294,Cluster-28937.122976,Cluster-28937.150637,Cl…
GO:0008150	Biological Process	GO:0051179	localization	GO:0051234	establishment of localization	GO:0045184	establishment of protein localization	4876	Cluster-28937.164977,Cluster-28937.66539,Cluster-28937.181560,Cluster-28937.178989,Cluster-28937.24298,Cluster-2264.0,Cluster-28937.171776,Cluster-28937.175868,Cluster-28937.59765,Cluster-28937.191115,Cluster-28937.60228,Cluster-28937.182205,Cluster-28937.221506,Cluster-28937.98276,Cluster-28937.146334,Cluster-28937.132300,Cluster-28937.91781,Cluster-28937.88117,Cluster-28937.211472,Cluster-28937…
GO:0008150	Biological Process	GO:0051179	localization	GO:0051234	establishment of localization	GO:0051649	establishment of localization in cell	5126	Cluster-28937.200189,Cluster-28937.59092,Cluster-28937.65146,Cluster-28937.16248,Cluster-28937.107067,Cluster-28937.22568,Cluster-28937.139524,Cluster-28937.50431,Cluster-28937.73847,Cluster-28937.7389,Cluster-28937.122194,Cluster-28937.89197,Cluster-28937.66707,Cluster-28937.70477,Cluster-28937.23546,Cluster-28937.8558,Cluster-28937.136174,Cluster-28937.197739,Cluster-28937.168242,Cluster-28937.…
GO:0008150	Biological Process	GO:0051179	localization	GO:1902578	single-organism localization	GO:0044765	single-organism transport	15311	Cluster-28937.200232,Cluster-28937.128014,Cluster-28937.4706,Cluster-28937.74974,Cluster-28937.160403,Cluster-28937.85187,Cluster-28937.67803,Cluster-28937.207013,Cluster-28937.67773,Cluster-28937.147111,Cluster-28937.138860,Cluster-28937.110426,Cluster-28937.92037,Cluster-28937.201826,Cluster-28937.162677,Cluster-28937.141277,Cluster-28937.100762,Cluster-28937.68323,Cluster-28937.185159,Cluster-…
GO:0008150	Biological Process	GO:0051179	localization	GO:1902578	single-organism localization	GO:0051204	protein insertion into mitochondrial membrane	13	Cluster-28937.50888,Cluster-28937.42685,Cluster-28937.138043,Cluster-28937.113726,Cluster-28937.155510,Cluster-6376.0,Cluster-28937.75248,Cluster-28937.60983,Cluster-28937.102412,Cluster-28937.158842,Cluster-28937.12214,Cluster-28937.97906,Cluster-28937.190544
GO:0008150	Biological Process	GO:0051179	localization	GO:1902578	single-organism localization	GO:0090151	establishment of protein localization to mitochondrial membrane	46	Cluster-28937.120682,Cluster-18400.0,Cluster-28937.110056,Cluster-28937.168763,Cluster-28918.0,Cluster-28937.143304,Cluster-28937.41685,Cluster-28937.90828,Cluster-28937.36973,Cluster-28937.200850,Cluster-28937.200856,Cluster-28937.200862,Cluster-28937.200859,Cluster-28937.153450,Cluster-28937.200867,Cluster-28937.102971,Cluster-28937.132364,Cluster-28937.171699,Cluster-28937.200854,Cluster-28937…
GO:0008150	Biological Process	GO:0051179	localization	GO:1902578	single-organism localization	GO:1902580	single-organism cellular localization	1145	Cluster-28937.125961,Cluster-28937.117338,Cluster-28937.184473,Cluster-28937.56961,Cluster-28937.107093,Cluster-28937.89224,Cluster-28937.72303,Cluster-28937.143599,Cluster-28937.158601,Cluster-28937.55909,Cluster-28937.43253,Cluster-28937.206498,Cluster-28937.31590,Cluster-28937.14829,Cluster-28937.12778,Cluster-28937.48915,Cluster-28937.160092,Cluster-28937.72910,Cluster-28937.72849,Cluster-289…
GO:0008150	Biological Process	GO:0051179	localization	GO:1902578	single-organism localization	GO:0051651	maintenance of location in cell	86	Cluster-28937.111790,Cluster-28937.140202,Cluster-28937.65311,Cluster-28937.184073,Cluster-28389.0,Cluster-28937.148364,Cluster-28937.191182,Cluster-21404.0,Cluster-28937.165276,Cluster-28937.194209,Cluster-28937.97949,Cluster-28937.26734,Cluster-28937.115617,Cluster-26173.0,Cluster-28937.93114,Cluster-28937.34307,Cluster-28937.188053,Cluster-28937.65160,Cluster-18386.0,Cluster-28937.90025,Cluste…
GO:0008150	Biological Process	GO:0051179	localization	GO:0033036	macromolecule localization	GO:0010876	lipid localization	479	Cluster-28937.23858,Cluster-32965.0,Cluster-28937.61574,Cluster-19672.0,Cluster-28937.2195,Cluster-34231.0,Cluster-28937.36347,Cluster-28937.86057,Cluster-28937.146546,Cluster-28937.115280,Cluster-28937.60099,Cluster-28937.105245,Cluster-22283.0,Cluster-2177.0,Cluster-28937.78001,Cluster-28937.204543,Cluster-35737.0,Cluster-28937.158188,Cluster-28937.128294,Cluster-28937.148658,Cluster-31033.0,Cl…
GO:0008150	Biological Process	GO:0051179	localization	GO:0033036	macromolecule localization	GO:0070727	cellular macromolecule localization	3987	Cluster-8676.0,Cluster-28937.132777,Cluster-28937.95878,Cluster-28937.186289,Cluster-28937.127928,Cluster-28937.180448,Cluster-28937.88836,Cluster-28937.57832,Cluster-28937.20404,Cluster-28937.181432,Cluster-28937.88824,Cluster-28937.77341,Cluster-28937.41331,Cluster-28937.147421,Cluster-28937.78199,Cluster-28937.97616,Cluster-28937.126634,Cluster-28937.70334,Cluster-28937.59810,Cluster-28937.180…
GO:0008150	Biological Process	GO:0051179	localization	GO:0033036	macromolecule localization	GO:0033037	polysaccharide localization	42	Cluster-31690.0,Cluster-28937.123921,Cluster-28937.195372,Cluster-28937.156896,Cluster-28937.132736,Cluster-28937.149098,Cluster-28937.189690,Cluster-28937.132739,Cluster-5457.0,Cluster-5559.0,Cluster-28937.85537,Cluster-28937.109936,Cluster-28937.110188,Cluster-28937.149101,Cluster-36098.0,Cluster-28937.29957,Cluster-28937.80654,Cluster-28937.53314,Cluster-28937.198158,Cluster-24065.0,Cluster-28…
GO:0008150	Biological Process	GO:0051179	localization	GO:0033036	macromolecule localization	GO:0008104	protein localization	5017	Cluster-28937.167415,Cluster-28937.198678,Cluster-28937.104734,Cluster-28937.43829,Cluster-28937.15284,Cluster-28937.113101,Cluster-28937.159514,Cluster-28937.164848,Cluster-28937.214156,Cluster-28937.41063,Cluster-28937.87912,Cluster-28937.171963,Cluster-28937.164859,Cluster-31833.0,Cluster-2703.0,Cluster-28937.161833,Cluster-28937.129191,Cluster-28937.97821,Cluster-28937.89963,Cluster-28937.357…
GO:0008150	Biological Process	GO:0051179	localization	GO:0033036	macromolecule localization	GO:0006403	RNA localization	283	Cluster-6684.0,Cluster-28937.34496,Cluster-28937.156769,Cluster-28937.189768,Cluster-28937.139066,Cluster-28937.164689,Cluster-24764.0,Cluster-28937.183973,Cluster-28937.166945,Cluster-28937.19638,Cluster-28937.55147,Cluster-28937.35353,Cluster-28937.106721,Cluster-28937.207038,Cluster-28937.157677,Cluster-28937.171599,Cluster-28937.215710,Cluster-28937.18912,Cluster-28937.140413,Cluster-28937.49…
GO:0008150	Biological Process	GO:0051179	localization	GO:0051674	localization of cell	GO:0048870	cell motility	301	Cluster-28937.193175,Cluster-28937.34352,Cluster-28937.135027,Cluster-28937.152064,Cluster-28937.97409,Cluster-28937.186407,Cluster-28937.66440,Cluster-28937.71994,Cluster-28937.117875,Cluster-28937.59938,Cluster-28937.128575,Cluster-28937.10162,Cluster-28937.116777,Cluster-28937.69183,Cluster-28937.21926,Cluster-28937.154816,Cluster-24035.0,Cluster-28937.208763,Cluster-33281.1,Cluster-28937.2051…
GO:0008150	Biological Process	GO:0032501	multicellular organismal process	GO:0044707	single-multicellular organism process	GO:0001503	ossification	53	Cluster-28937.54287,Cluster-28937.53315,Cluster-28937.179698,Cluster-28937.205903,Cluster-28937.3079,Cluster-25920.0,Cluster-28937.220628,Cluster-28937.189690,Cluster-28937.202243,Cluster-28937.189316,Cluster-28937.40441,Cluster-28937.27693,Cluster-28937.220635,Cluster-28937.220630,Cluster-28937.53311,Cluster-31467.0,Cluster-28937.205663,Cluster-16608.0,Cluster-28937.139050,Cluster-28937.167935,C…
GO:0008150	Biological Process	GO:0032501	multicellular organismal process	GO:0044707	single-multicellular organism process	GO:0009791	post-embryonic development	241	Cluster-28937.156419,Cluster-28937.90071,Cluster-28937.175057,Cluster-28937.129394,Cluster-28937.193290,Cluster-28937.133816,Cluster-28937.30562,Cluster-28937.171929,Cluster-28937.30864,Cluster-28937.44834,Cluster-2222.0,Cluster-28937.209747,Cluster-28937.123809,Cluster-28937.37739,Cluster-28937.75253,Cluster-28937.47708,Cluster-28937.176911,Cluster-28937.135754,Cluster-28937.214588,Cluster-28937…
GO:0008150	Biological Process	GO:0032501	multicellular organismal process	GO:0044707	single-multicellular organism process	GO:0003008	system process	426	Cluster-28937.59938,Cluster-28937.205725,Cluster-28937.83128,Cluster-28937.57131,Cluster-28937.59953,Cluster-28937.87532,Cluster-28937.146798,Cluster-28937.183434,Cluster-28937.131336,Cluster-28937.110311,Cluster-28937.27399,Cluster-28937.151112,Cluster-28937.183657,Cluster-28937.219753,Cluster-28937.192124,Cluster-28937.126316,Cluster-28937.126319,Cluster-22425.1,Cluster-28937.172292,Cluster-289…
GO:0008150	Biological Process	GO:0032501	multicellular organismal process	GO:0044707	single-multicellular organism process	GO:0007275	multicellular organismal development	965	Cluster-28937.14700,Cluster-4418.0,Cluster-28937.53354,Cluster-28937.33175,Cluster-28937.86521,Cluster-28937.83557,Cluster-28937.83560,Cluster-31895.9,Cluster-28937.187988,Cluster-27332.0,Cluster-28937.17399,Cluster-28937.182326,Cluster-28937.68411,Cluster-28937.115932,Cluster-28937.200229,Cluster-7571.0,Cluster-13780.0,Cluster-28937.124839,Cluster-28937.124508,Cluster-28937.36481,Cluster-28937.2…
GO:0008150	Biological Process	GO:0032501	multicellular organismal process	GO:0044707	single-multicellular organism process	GO:0001816	cytokine production	40	Cluster-28937.3400,Cluster-28937.159930,Cluster-28937.135592,Cluster-35346.0,Cluster-3504.0,Cluster-28937.58640,Cluster-28937.135591,Cluster-28937.16226,Cluster-28937.119994,Cluster-28937.215876,Cluster-28937.84804,Cluster-28937.76261,Cluster-28937.216545,Cluster-14269.3,Cluster-5619.0,Cluster-28937.55751,Cluster-28937.119993,Cluster-28937.159928,Cluster-28937.52633,Cluster-28937.199728,Cluster-2…
GO:0008150	Biological Process	GO:0032501	multicellular organismal process	GO:0044707	single-multicellular organism process	GO:0030534	adult behavior	5	Cluster-28937.93619,Cluster-28937.206162,Cluster-28937.61847,Cluster-28937.177916,Cluster-28937.64899
GO:0008150	Biological Process	GO:0032501	multicellular organismal process	GO:0044707	single-multicellular organism process	GO:0022404	molting cycle process	24	Cluster-28937.136095,Cluster-492.0,Cluster-28937.165842,Cluster-28937.64335,Cluster-28937.165839,Cluster-28937.96885,Cluster-28937.135881,Cluster-28937.190692,Cluster-28937.190693,Cluster-28937.127013,Cluster-28937.190694,Cluster-28937.67628,Cluster-28937.138229,Cluster-18955.0,Cluster-26820.2,Cluster-26820.0,Cluster-28937.165841,Cluster-28937.165847,Cluster-28937.67237,Cluster-28937.55170,Cluste…
GO:0008150	Biological Process	GO:0032501	multicellular organismal process	GO:0044707	single-multicellular organism process	GO:0048771	tissue remodeling	19	Cluster-28937.81050,Cluster-28937.169081,Cluster-28937.151564,Cluster-28937.146808,Cluster-28937.128943,Cluster-28937.80262,Cluster-28937.80263,Cluster-28760.0,Cluster-14840.0,Cluster-36360.2,Cluster-28937.161980,Cluster-5282.0,Cluster-28937.128940,Cluster-28937.128942,Cluster-28937.27363,Cluster-28937.39106,Cluster-28937.70418,Cluster-28937.80121,Cluster-28937.151296
GO:0008150	Biological Process	GO:0032501	multicellular organismal process	GO:0044707	single-multicellular organism process	GO:0050817	coagulation	360	Cluster-28937.78700,Cluster-28937.164348,Cluster-28937.131368,Cluster-28937.147616,Cluster-28937.129090,Cluster-21443.0,Cluster-28937.213226,Cluster-22182.0,Cluster-18112.0,Cluster-28937.68333,Cluster-5155.0,Cluster-28937.122376,Cluster-19346.0,Cluster-28937.216198,Cluster-2719.0,Cluster-28937.208565,Cluster-28937.23028,Cluster-28937.8110,Cluster-28937.8423,Cluster-28937.104605,Cluster-26389.0,Cl…
GO:0008150	Biological Process	GO:0032501	multicellular organismal process	GO:0044707	single-multicellular organism process	GO:0051240	positive regulation of multicellular organismal process	165	Cluster-31619.0,Cluster-10442.0,Cluster-27740.0,Cluster-28937.76349,Cluster-28937.90696,Cluster-28937.195569,Cluster-28937.83247,Cluster-28937.66735,Cluster-28937.7326,Cluster-28937.34455,Cluster-28937.176261,Cluster-28937.60806,Cluster-28937.55750,Cluster-28937.26062,Cluster-12214.0,Cluster-28937.151974,Cluster-28937.123198,Cluster-31895.9,Cluster-32701.0,Cluster-27820.0,Cluster-28937.58640,Clus…
GO:0008150	Biological Process	GO:0032501	multicellular organismal process	GO:0044707	single-multicellular organism process	GO:0042303	molting cycle	24	Cluster-28937.67628,Cluster-28937.190694,Cluster-28937.190692,Cluster-28937.135881,Cluster-28937.96885,Cluster-28937.190693,Cluster-28937.127013,Cluster-28937.165842,Cluster-28937.64335,Cluster-28937.165839,Cluster-492.0,Cluster-28937.136095,Cluster-28937.26991,Cluster-28937.85666,Cluster-28937.66796,Cluster-28937.135882,Cluster-28937.165847,Cluster-28937.55170,Cluster-28937.67237,Cluster-26820.2…
GO:0008150	Biological Process	GO:0032501	multicellular organismal process	GO:0044707	single-multicellular organism process	GO:0050878	regulation of body fluid levels	360	Cluster-28937.95808,Cluster-28937.91287,Cluster-28937.68332,Cluster-28937.123069,Cluster-28937.48685,Cluster-28937.73066,Cluster-21564.0,Cluster-28937.130629,Cluster-28937.89431,Cluster-28937.97110,Cluster-28470.0,Cluster-25126.0,Cluster-28937.101939,Cluster-28937.200552,Cluster-28937.197569,Cluster-28937.214700,Cluster-28937.33562,Cluster-28937.78989,Cluster-28937.8419,Cluster-22717.0,Cluster-28…
GO:0008150	Biological Process	GO:0032501	multicellular organismal process	GO:0051239	regulation of multicellular organismal process	GO:0044057	regulation of system process	117	Cluster-28937.202254,Cluster-28937.219365,Cluster-28937.77177,Cluster-28937.11320,Cluster-31415.0,Cluster-8567.0,Cluster-28937.61814,Cluster-28937.30208,Cluster-28937.155060,Cluster-28937.12103,Cluster-28937.76900,Cluster-28937.212073,Cluster-28937.58340,Cluster-28937.118573,Cluster-4355.0,Cluster-28937.169108,Cluster-28937.95109,Cluster-28937.58339,Cluster-28937.98327,Cluster-28937.166462,Cluste…
GO:0008150	Biological Process	GO:0032501	multicellular organismal process	GO:0051239	regulation of multicellular organismal process	GO:0050818	regulation of coagulation	5	Cluster-21910.0,Cluster-28937.95959,Cluster-18385.0,Cluster-15992.0,Cluster-28937.28359
GO:0008150	Biological Process	GO:0032501	multicellular organismal process	GO:0051239	regulation of multicellular organismal process	GO:0051240	positive regulation of multicellular organismal process	165	Cluster-31619.0,Cluster-10442.0,Cluster-27740.0,Cluster-28937.76349,Cluster-28937.90696,Cluster-28937.195569,Cluster-28937.83247,Cluster-28937.66735,Cluster-28937.7326,Cluster-28937.34455,Cluster-28937.176261,Cluster-28937.60806,Cluster-28937.55750,Cluster-28937.26062,Cluster-12214.0,Cluster-28937.151974,Cluster-28937.123198,Cluster-31895.9,Cluster-32701.0,Cluster-27820.0,Cluster-28937.58640,Clus…
GO:0008150	Biological Process	GO:0032501	multicellular organismal process	GO:0051239	regulation of multicellular organismal process	GO:1900046	regulation of hemostasis	5	Cluster-21910.0,Cluster-28937.95959,Cluster-18385.0,Cluster-15992.0,Cluster-28937.28359
GO:0008150	Biological Process	GO:0032501	multicellular organismal process	GO:0051239	regulation of multicellular organismal process	GO:0030278	regulation of ossification	53	Cluster-28937.167935,Cluster-28937.139050,Cluster-28937.209362,Cluster-28937.205663,Cluster-31467.0,Cluster-16608.0,Cluster-28937.40441,Cluster-28937.27693,Cluster-28937.220635,Cluster-28937.220630,Cluster-28937.53311,Cluster-28937.220629,Cluster-28937.185731,Cluster-28937.53299,Cluster-28937.220626,Cluster-28937.179699,Cluster-28937.220638,Cluster-28937.205661,Cluster-28937.53314,Cluster-28937.2…
GO:0008150	Biological Process	GO:0032501	multicellular organismal process	GO:0051239	regulation of multicellular organismal process	GO:0001817	regulation of cytokine production	40	Cluster-28937.83247,Cluster-29905.0,Cluster-28937.62259,Cluster-28937.144483,Cluster-10442.0,Cluster-28937.159929,Cluster-26104.0,Cluster-28937.76262,Cluster-28937.125078,Cluster-28937.55750,Cluster-28937.78734,Cluster-28937.34455,Cluster-28937.176261,Cluster-14269.0,Cluster-28937.60806,Cluster-28937.93171,Cluster-28937.75905,Cluster-25191.0,Cluster-28937.119994,Cluster-28937.215876,Cluster-28937…
GO:0008150	Biological Process	GO:0032501	multicellular organismal process	GO:0051239	regulation of multicellular organismal process	GO:2000026	regulation of multicellular organismal development	217	Cluster-20155.1,Cluster-28937.90695,Cluster-28937.220625,Cluster-34675.0,Cluster-31440.0,Cluster-31895.16,Cluster-28937.220632,Cluster-20131.0,Cluster-28937.103347,Cluster-24359.0,Cluster-28937.205694,Cluster-28937.53018,Cluster-28937.66733,Cluster-33917.0,Cluster-28937.73467,Cluster-28937.760,Cluster-28937.66132,Cluster-28937.154932,Cluster-28937.114541,Cluster-28937.107681,Cluster-28937.174026,…
GO:0008150	Biological Process	GO:0032501	multicellular organismal process	GO:0051240	positive regulation of multicellular organismal process	GO:0048582	positive regulation of post-embryonic development	29	Cluster-28937.220849,Cluster-28937.19596,Cluster-28937.151976,Cluster-27740.0,Cluster-28937.44834,Cluster-20155.1,Cluster-28937.151972,Cluster-28937.50909,Cluster-27820.0,Cluster-28937.5749,Cluster-35500.0,Cluster-28937.6974,Cluster-34328.0,Cluster-28937.210941,Cluster-28937.174832,Cluster-5912.1,Cluster-28937.5747,Cluster-28937.26062,Cluster-28937.50908,Cluster-6607.0,Cluster-28937.43434,Cluster…
GO:0008150	Biological Process	GO:0032501	multicellular organismal process	GO:0051240	positive regulation of multicellular organismal process	GO:1904018	positive regulation of vasculature development	91	Cluster-20539.0,Cluster-37085.0,Cluster-31895.5,Cluster-34250.0,Cluster-28937.211742,Cluster-28937.7326,Cluster-28937.119370,Cluster-28937.97134,Cluster-28937.90696,Cluster-28937.200226,Cluster-28937.150266,Cluster-28937.110479,Cluster-28937.66735,Cluster-28937.195569,Cluster-28937.66737,Cluster-32843.0,Cluster-28937.76349,Cluster-28937.125997,Cluster-28937.218699,Cluster-28937.57794,Cluster-2893…
GO:0008150	Biological Process	GO:0032501	multicellular organismal process	GO:0051240	positive regulation of multicellular organismal process	GO:0001819	positive regulation of cytokine production	13	Cluster-28937.34455,Cluster-28937.176261,Cluster-28937.159929,Cluster-28937.125078,Cluster-5619.0,Cluster-28937.159930,Cluster-28937.199728,Cluster-28937.173871,Cluster-28937.62259,Cluster-28937.52633,Cluster-28937.159928,Cluster-35346.0,Cluster-28937.44244
GO:0008150	Biological Process	GO:0032501	multicellular organismal process	GO:0051240	positive regulation of multicellular organismal process	GO:0042482	positive regulation of odontogenesis	5	Cluster-28937.13270,Cluster-28937.65004,Cluster-31619.0,Cluster-13780.0,Cluster-28937.173248
GO:0008150	Biological Process	GO:0032501	multicellular organismal process	GO:0051240	positive regulation of multicellular organismal process	GO:0070169	positive regulation of biomineral tissue development	5	Cluster-28937.13270,Cluster-28937.65004,Cluster-31619.0,Cluster-13780.0,Cluster-28937.173248
GO:0008150	Biological Process	GO:0032501	multicellular organismal process	GO:0044706	multi-multicellular organism process	GO:0009856	pollination	407	Cluster-30665.0,Cluster-25678.0,Cluster-25900.0,Cluster-28937.102935,Cluster-28937.173895,Cluster-28937.41038,Cluster-28937.104294,Cluster-28937.27937,Cluster-28937.126152,Cluster-28937.117177,Cluster-37733.0,Cluster-28937.210118,Cluster-28937.193145,Cluster-28937.220240,Cluster-28937.85594,Cluster-28937.25579,Cluster-28937.77590,Cluster-28937.126145,Cluster-28937.126582,Cluster-28937.57675,Clust…
GO:0008150	Biological Process	GO:0032501	multicellular organismal process	GO:0044706	multi-multicellular organism process	GO:0033057	multicellular organismal reproductive behavior	29	Cluster-28937.78498,Cluster-20389.0,Cluster-28937.35206,Cluster-2872.0,Cluster-28937.195440,Cluster-28937.38913,Cluster-28937.136232,Cluster-28937.193411,Cluster-28937.76716,Cluster-28937.162737,Cluster-28937.95254,Cluster-28937.111691,Cluster-28937.56500,Cluster-28937.5571,Cluster-28937.23655,Cluster-28937.52149,Cluster-28937.195441,Cluster-28937.104175,Cluster-28937.188969,Cluster-28937.19421,C…
GO:0008150	Biological Process	GO:0032501	multicellular organismal process	GO:0032504	multicellular organism reproduction	GO:0048609	multicellular organismal reproductive process	334	Cluster-12271.0,Cluster-28937.106189,Cluster-28937.59323,Cluster-28937.214979,Cluster-28937.64708,Cluster-28937.104175,Cluster-28937.125811,Cluster-28937.170901,Cluster-28937.68695,Cluster-28937.132303,Cluster-28937.187906,Cluster-28937.93793,Cluster-28937.27979,Cluster-28937.134862,Cluster-28937.161021,Cluster-5155.0,Cluster-11533.0,Cluster-28937.158931,Cluster-28937.216879,Cluster-28937.105728,…
GO:0008150	Biological Process	GO:0032501	multicellular organismal process	GO:0032504	multicellular organism reproduction	GO:0022412	cellular process involved in reproduction in multicellular organism	169	Cluster-28937.76416,Cluster-4357.0,Cluster-3328.0,Cluster-28937.53677,Cluster-28937.169167,Cluster-8968.0,Cluster-21122.0,Cluster-12379.0,Cluster-28937.94669,Cluster-28937.50395,Cluster-20907.0,Cluster-28937.105403,Cluster-28937.171488,Cluster-28937.79733,Cluster-29568.0,Cluster-28937.169875,Cluster-28937.27979,Cluster-28937.117514,Cluster-28937.134862,Cluster-24851.0,Cluster-28937.170901,Cluster…
GO:0008150	Biological Process	GO:0040011	locomotion	GO:0040012	regulation of locomotion	GO:0040013	negative regulation of locomotion	15	Cluster-28937.2370,Cluster-28937.115489,Cluster-28937.190058,Cluster-28937.115490,Cluster-28937.49807,Cluster-28937.135027,Cluster-28937.166800,Cluster-28937.219833,Cluster-33559.0,Cluster-28937.47799,Cluster-28937.157379,Cluster-28937.202164,Cluster-9494.0,Cluster-28937.96689,Cluster-28937.66374
GO:0008150	Biological Process	GO:0040011	locomotion	GO:0040012	regulation of locomotion	GO:2000145	regulation of cell motility	87	Cluster-28937.186407,Cluster-27165.0,Cluster-28937.265,Cluster-3412.0,Cluster-28937.175309,Cluster-28937.96689,Cluster-28937.175869,Cluster-28937.21927,Cluster-28937.40349,Cluster-28937.193175,Cluster-28937.44715,Cluster-28937.186408,Cluster-28937.138048,Cluster-28937.135027,Cluster-28937.163669,Cluster-28937.21930,Cluster-28937.21928,Cluster-28937.10160,Cluster-28937.66374,Cluster-28937.51562,Cl…
GO:0008150	Biological Process	GO:0040011	locomotion	GO:0052192	movement in environment of other organism involved in symbiotic interaction	GO:0051814	movement in other organism involved in symbiotic interaction	192	Cluster-28937.35301,Cluster-28937.125972,Cluster-28937.74320,Cluster-28937.113014,Cluster-28937.19630,Cluster-28937.205426,Cluster-28937.141093,Cluster-28937.69403,Cluster-28937.39302,Cluster-33727.0,Cluster-28937.7624,Cluster-28937.95041,Cluster-28937.51866,Cluster-28937.183155,Cluster-28937.39305,Cluster-28937.61991,Cluster-11759.0,Cluster-28937.61989,Cluster-28937.54070,Cluster-28937.141092,Cl…
GO:0008150	Biological Process	GO:0040011	locomotion	GO:0052192	movement in environment of other organism involved in symbiotic interaction	GO:0052126	movement in host environment	330	Cluster-28937.80488,Cluster-28937.145820,Cluster-28937.220009,Cluster-28937.143383,Cluster-28937.21690,Cluster-28937.180065,Cluster-28937.29227,Cluster-28937.5201,Cluster-14725.0,Cluster-28937.179953,Cluster-28937.121348,Cluster-28937.208748,Cluster-28937.58487,Cluster-28937.7402,Cluster-1939.0,Cluster-28937.89250,Cluster-28937.187685,Cluster-28937.121350,Cluster-28937.164150,Cluster-28937.167722…
GO:0008150	Biological Process	GO:0040011	locomotion	GO:0052192	movement in environment of other organism involved in symbiotic interaction	GO:0051828	entry into other organism involved in symbiotic interaction	138	Cluster-28937.167722,Cluster-28937.217523,Cluster-28937.88286,Cluster-28937.106122,Cluster-4957.0,Cluster-21004.0,Cluster-12323.0,Cluster-28937.77253,Cluster-28937.221306,Cluster-28937.78743,Cluster-28937.85431,Cluster-28937.77257,Cluster-28937.61325,Cluster-28937.198023,Cluster-28937.152450,Cluster-28937.220009,Cluster-28937.143383,Cluster-28937.29227,Cluster-28937.124181,Cluster-28937.4296,Clus…
GO:0008150	Biological Process	GO:0040011	locomotion	GO:0040013	negative regulation of locomotion	GO:2000146	negative regulation of cell motility	5	Cluster-28937.157379,Cluster-28937.66374,Cluster-28937.115490,Cluster-28937.115489,Cluster-28937.49807
GO:0008150	Biological Process	GO:0040011	locomotion	GO:0042330	taxis	GO:0006935	chemotaxis	234	Cluster-27332.0,Cluster-28937.187988,Cluster-28937.129649,Cluster-28937.97949,Cluster-28937.84931,Cluster-4418.0,Cluster-28937.51618,Cluster-28937.26303,Cluster-28937.62997,Cluster-28937.153286,Cluster-28937.83560,Cluster-28937.83557,Cluster-28937.33175,Cluster-28937.51617,Cluster-28937.151091,Cluster-28937.47911,Cluster-28937.74071,Cluster-28937.58075,Cluster-28937.219597,Cluster-28937.120041,Cl…
GO:0008150	Biological Process	GO:0040011	locomotion	GO:0051821	dissemination or transmission of organism from other organism involved in symbiotic interaction	GO:0044007	dissemination or transmission of symbiont from host	95	Cluster-28937.121348,Cluster-28937.124570,Cluster-28937.119176,Cluster-19506.1,Cluster-28937.195117,Cluster-28937.121350,Cluster-28937.204764,Cluster-28937.151353,Cluster-28937.31839,Cluster-28937.36553,Cluster-28937.121352,Cluster-28937.181400,Cluster-28937.192693,Cluster-28937.161896,Cluster-28937.67560,Cluster-28937.138521,Cluster-28937.70754,Cluster-28937.163626,Cluster-28937.138525,Cluster-2…
GO:0008150	Biological Process	GO:0040011	locomotion	GO:0048870	cell motility	GO:0001539	cilium or flagellum-dependent cell motility	215	Cluster-28937.18785,Cluster-28937.76015,Cluster-28937.98750,Cluster-28937.213335,Cluster-28937.165144,Cluster-28937.203480,Cluster-28937.72985,Cluster-28937.177190,Cluster-28937.71448,Cluster-28937.114240,Cluster-28937.136343,Cluster-28937.128574,Cluster-33559.0,Cluster-2957.0,Cluster-28138.0,Cluster-28937.1050,Cluster-28937.45720,Cluster-28937.60797,Cluster-28937.91144,Cluster-28937.139200,Clust…
GO:0008150	Biological Process	GO:0040011	locomotion	GO:0048870	cell motility	GO:0016477	cell migration	77	Cluster-28937.49807,Cluster-28937.108574,Cluster-28937.172064,Cluster-28937.71228,Cluster-28937.133572,Cluster-28937.64968,Cluster-22227.0,Cluster-28937.40348,Cluster-28937.161322,Cluster-28937.71506,Cluster-28937.133573,Cluster-28937.11176,Cluster-28937.131339,Cluster-28937.137486,Cluster-28937.18605,Cluster-28937.43682,Cluster-28937.115490,Cluster-28937.144937,Cluster-28937.11181,Cluster-28937.…
GO:0008150	Biological Process	GO:0040011	locomotion	GO:0048870	cell motility	GO:2000145	regulation of cell motility	87	Cluster-28937.186407,Cluster-27165.0,Cluster-28937.265,Cluster-3412.0,Cluster-28937.175309,Cluster-28937.96689,Cluster-28937.175869,Cluster-28937.21927,Cluster-28937.40349,Cluster-28937.193175,Cluster-28937.44715,Cluster-28937.186408,Cluster-28937.138048,Cluster-28937.135027,Cluster-28937.163669,Cluster-28937.21930,Cluster-28937.21928,Cluster-28937.10160,Cluster-28937.66374,Cluster-28937.51562,Cl…
GO:0008150	Biological Process	GO:0040011	locomotion	GO:0048870	cell motility	GO:2000146	negative regulation of cell motility	5	Cluster-28937.157379,Cluster-28937.66374,Cluster-28937.115490,Cluster-28937.115489,Cluster-28937.49807
GO:0008150	Biological Process	GO:0098754	detoxification	GO:0061687	detoxification of inorganic compound	GO:0050787	detoxification of mercury ion	49	Cluster-25935.0,Cluster-31525.0,Cluster-29829.0,Cluster-28937.107952,Cluster-28937.15534,Cluster-28937.215807,Cluster-26463.0,Cluster-28937.48680,Cluster-28937.53645,Cluster-28937.137737,Cluster-28937.108417,Cluster-7648.0,Cluster-12373.0,Cluster-12373.1,Cluster-28937.59216,Cluster-28937.148664,Cluster-28937.83605,Cluster-8338.0,Cluster-28937.59217,Cluster-16747.0,Cluster-28937.156914,Cluster-289…
GO:0008150	Biological Process	GO:0065007	biological regulation	GO:0050789	regulation of biological process	GO:0040012	regulation of locomotion	99	Cluster-28937.166800,Cluster-28937.146019,Cluster-28937.175867,Cluster-28937.170535,Cluster-28937.137484,Cluster-28937.116094,Cluster-28937.179157,Cluster-28937.13144,Cluster-28937.81678,Cluster-28937.81677,Cluster-28937.4692,Cluster-28937.219833,Cluster-28937.141279,Cluster-28937.141277,Cluster-28937.78923,Cluster-28937.11186,Cluster-28937.208763,Cluster-28937.71229,Cluster-28937.6698,Cluster-28…
GO:0008150	Biological Process	GO:0065007	biological regulation	GO:0050789	regulation of biological process	GO:0051239	regulation of multicellular organismal process	406	Cluster-28937.133925,Cluster-28937.125078,Cluster-28937.185731,Cluster-28937.53299,Cluster-28937.174832,Cluster-28937.211742,Cluster-28937.75905,Cluster-28937.107786,Cluster-28937.209851,Cluster-28937.36436,Cluster-28937.167935,Cluster-28937.139050,Cluster-28937.43682,Cluster-28937.76262,Cluster-28937.168028,Cluster-28937.40441,Cluster-28937.169108,Cluster-32843.0,Cluster-28937.144483,Cluster-289…
GO:0008150	Biological Process	GO:0065007	biological regulation	GO:0050789	regulation of biological process	GO:2000241	regulation of reproductive process	14	Cluster-28937.81712,Cluster-28937.81714,Cluster-28937.73283,Cluster-28937.91786,Cluster-28937.81709,Cluster-28937.81705,Cluster-3031.0,Cluster-28937.81703,Cluster-28937.117818,Cluster-28937.81707,Cluster-28937.164574,Cluster-35741.0,Cluster-28937.27688,Cluster-4962.0
GO:0008150	Biological Process	GO:0065007	biological regulation	GO:0050789	regulation of biological process	GO:0048583	regulation of response to stimulus	767	Cluster-28937.53075,Cluster-28937.198832,Cluster-28937.156890,Cluster-28937.76348,Cluster-28937.99380,Cluster-28937.29617,Cluster-28937.32073,Cluster-4974.0,Cluster-28937.159928,Cluster-28937.87154,Cluster-28937.51562,Cluster-28937.200748,Cluster-28937.140318,Cluster-28937.191652,Cluster-28937.66870,Cluster-31895.6,Cluster-28937.99804,Cluster-28937.173149,Cluster-28937.196857,Cluster-28937.110599…
GO:0008150	Biological Process	GO:0065007	biological regulation	GO:0050789	regulation of biological process	GO:0050793	regulation of developmental process	275	Cluster-31895.6,Cluster-28937.108143,Cluster-28937.5749,Cluster-28937.103348,Cluster-28937.6974,Cluster-28937.96689,Cluster-28937.76348,Cluster-28937.24405,Cluster-28937.112202,Cluster-28937.220631,Cluster-28937.21928,Cluster-28937.65004,Cluster-28937.47799,Cluster-26246.0,Cluster-28937.159516,Cluster-28937.11143,Cluster-32843.1,Cluster-28282.0,Cluster-28937.78736,Cluster-35817.0,Cluster-28937.66…
GO:0008150	Biological Process	GO:0065007	biological regulation	GO:0050789	regulation of biological process	GO:0023051	regulation of signaling	620	Cluster-28937.212185,Cluster-33858.2,Cluster-28937.43805,Cluster-28937.169833,Cluster-28937.205681,Cluster-28937.137689,Cluster-28937.30918,Cluster-31895.9,Cluster-28937.35521,Cluster-28937.30814,Cluster-28937.68408,Cluster-28937.11181,Cluster-28937.12273,Cluster-28937.200229,Cluster-28937.198357,Cluster-28937.95022,Cluster-6910.0,Cluster-28937.158938,Cluster-28937.162821,Cluster-28937.73281,Clus…
GO:0008150	Biological Process	GO:0065007	biological regulation	GO:0050789	regulation of biological process	GO:0050794	regulation of cellular process	21336	Cluster-28937.171693,Cluster-28937.169612,Cluster-28937.49157,Cluster-3307.0,Cluster-28937.189121,Cluster-35809.0,Cluster-28937.60137,Cluster-28937.8420,Cluster-28937.75298,Cluster-30708.0,Cluster-28937.86375,Cluster-28937.98844,Cluster-28937.138229,Cluster-28937.160637,Cluster-28937.106264,Cluster-28937.14970,Cluster-28937.10649,Cluster-28937.50502,Cluster-28937.137507,Cluster-28937.118986,Clust…
GO:0008150	Biological Process	GO:0065007	biological regulation	GO:0050789	regulation of biological process	GO:0032879	regulation of localization	307	Cluster-28937.141865,Cluster-28937.109880,Cluster-28937.145609,Cluster-28937.169747,Cluster-28937.197210,Cluster-28937.215858,Cluster-28937.216545,Cluster-28937.68340,Cluster-28937.114511,Cluster-28937.106454,Cluster-28937.137689,Cluster-28937.137687,Cluster-28937.161718,Cluster-28937.10161,Cluster-28937.11181,Cluster-28937.115489,Cluster-28937.115490,Cluster-28937.144937,Cluster-28937.52865,Clus…
GO:0008150	Biological Process	GO:0065007	biological regulation	GO:0050789	regulation of biological process	GO:0044087	regulation of cellular component biogenesis	250	Cluster-28937.122242,Cluster-28937.52195,Cluster-28937.162067,Cluster-28937.201331,Cluster-28937.20499,Cluster-28937.107716,Cluster-28937.162068,Cluster-28937.187916,Cluster-28937.108044,Cluster-28937.56135,Cluster-28937.185379,Cluster-28937.54782,Cluster-28937.6805,Cluster-28937.17060,Cluster-34463.0,Cluster-28937.151481,Cluster-28937.150528,Cluster-28937.80225,Cluster-28937.197804,Cluster-28937…
GO:0008150	Biological Process	GO:0065007	biological regulation	GO:0050789	regulation of biological process	GO:0042752	regulation of circadian rhythm	7	Cluster-28937.90932,Cluster-28937.27318,Cluster-28937.212087,Cluster-28937.90068,Cluster-28937.120328,Cluster-28937.192357,Cluster-31928.0
GO:0008150	Biological Process	GO:0065007	biological regulation	GO:0050789	regulation of biological process	GO:0048519	negative regulation of biological process	1113	Cluster-28937.59488,Cluster-28937.166800,Cluster-28937.219526,Cluster-28937.26989,Cluster-28937.82408,Cluster-28937.189161,Cluster-28937.74481,Cluster-28937.201740,Cluster-28937.154489,Cluster-28937.202788,Cluster-28937.181292,Cluster-28937.103337,Cluster-28937.162760,Cluster-28937.65316,Cluster-31895.17,Cluster-28937.116360,Cluster-28937.61870,Cluster-17404.0,Cluster-33928.1,Cluster-28937.177159…
GO:0008150	Biological Process	GO:0065007	biological regulation	GO:0050789	regulation of biological process	GO:0040008	regulation of growth	34	Cluster-28937.29256,Cluster-28937.21463,Cluster-28937.149176,Cluster-28937.194825,Cluster-28937.150765,Cluster-28937.99039,Cluster-28937.48229,Cluster-10143.0,Cluster-28937.171708,Cluster-28937.83220,Cluster-28937.140796,Cluster-28937.21464,Cluster-28937.32748,Cluster-28937.83217,Cluster-28937.134519,Cluster-28937.130702,Cluster-28937.79422,Cluster-28937.34537,Cluster-28937.79421,Cluster-28937.99…
GO:0008150	Biological Process	GO:0065007	biological regulation	GO:0050789	regulation of biological process	GO:0019222	regulation of metabolic process	12886	Cluster-28937.49844,Cluster-28937.76382,Cluster-28937.86449,Cluster-28937.63319,Cluster-28937.136647,Cluster-28937.78056,Cluster-28937.215943,Cluster-28937.55853,Cluster-28937.174954,Cluster-2043.0,Cluster-28937.11800,Cluster-28937.90832,Cluster-28937.104889,Cluster-28937.3428,Cluster-28937.78849,Cluster-28937.131959,Cluster-28937.170502,Cluster-28937.145278,Cluster-28937.119723,Cluster-28937.483…
GO:0008150	Biological Process	GO:0065007	biological regulation	GO:0050789	regulation of biological process	GO:0002682	regulation of immune system process	275	Cluster-28937.212835,Cluster-28937.201803,Cluster-28937.77857,Cluster-28937.178312,Cluster-28937.141687,Cluster-28937.10848,Cluster-28937.112556,Cluster-28937.126049,Cluster-28937.80527,Cluster-28937.49743,Cluster-28937.9729,Cluster-28937.144289,Cluster-16662.0,Cluster-28937.166900,Cluster-28937.46776,Cluster-28937.177245,Cluster-28937.67187,Cluster-28937.116939,Cluster-28937.85318,Cluster-28937.…
GO:0008150	Biological Process	GO:0065007	biological regulation	GO:0050789	regulation of biological process	GO:0031341	regulation of cell killing	11	Cluster-1297.0,Cluster-28937.187518,Cluster-28937.6768,Cluster-28937.159788,Cluster-28937.46768,Cluster-28937.83212,Cluster-28937.33283,Cluster-28937.98992,Cluster-28937.67579,Cluster-28937.145375,Cluster-1586.0
GO:0008150	Biological Process	GO:0065007	biological regulation	GO:0050789	regulation of biological process	GO:0048518	positive regulation of biological process	1495	Cluster-28937.151972,Cluster-28937.117173,Cluster-7279.0,Cluster-32732.4,Cluster-4722.0,Cluster-32732.2,Cluster-30093.4,Cluster-28937.49577,Cluster-28937.28007,Cluster-28937.216071,Cluster-28937.156958,Cluster-28937.57160,Cluster-28937.137693,Cluster-28937.211742,Cluster-28937.174832,Cluster-28937.100714,Cluster-28937.154983,Cluster-28937.118307,Cluster-28937.206162,Cluster-28937.197939,Cluster-2…
GO:0008150	Biological Process	GO:0065007	biological regulation	GO:0050789	regulation of biological process	GO:0043900	regulation of multi-organism process	228	Cluster-28937.145375,Cluster-28937.158393,Cluster-28937.145448,Cluster-12749.0,Cluster-28937.186043,Cluster-28937.75442,Cluster-28937.201953,Cluster-28937.170338,Cluster-28937.132426,Cluster-28937.84282,Cluster-28937.40871,Cluster-28937.150390,Cluster-28937.158395,Cluster-31446.0,Cluster-28937.29524,Cluster-1586.0,Cluster-28937.62967,Cluster-28937.166806,Cluster-28937.178601,Cluster-28937.65000,C…
GO:0008150	Biological Process	GO:0065007	biological regulation	GO:0065009	regulation of molecular function	GO:0032409	regulation of transporter activity	26	Cluster-32329.0,Cluster-33951.0,Cluster-170.0,Cluster-28937.55244,Cluster-28937.42654,Cluster-28937.17983,Cluster-6645.0,Cluster-28937.12372,Cluster-28937.137693,Cluster-28937.34203,Cluster-28937.179191,Cluster-28937.147884,Cluster-28937.137690,Cluster-28937.190308,Cluster-28937.19961,Cluster-28937.186317,Cluster-28937.147883,Cluster-28937.48787,Cluster-28937.137695,Cluster-28937.137687,Cluster-2…
GO:0008150	Biological Process	GO:0065007	biological regulation	GO:0065009	regulation of molecular function	GO:0044093	positive regulation of molecular function	148	Cluster-28937.142425,Cluster-28937.73103,Cluster-28937.137690,Cluster-28937.179191,Cluster-28937.144078,Cluster-28937.126409,Cluster-28937.38595,Cluster-28937.8526,Cluster-28937.143852,Cluster-28937.205837,Cluster-10796.0,Cluster-28937.147886,Cluster-28937.201127,Cluster-28937.147960,Cluster-28937.18455,Cluster-28937.93619,Cluster-28937.95677,Cluster-28937.202769,Cluster-28937.126720,Cluster-2893…
GO:0008150	Biological Process	GO:0065007	biological regulation	GO:0065009	regulation of molecular function	GO:0050790	regulation of catalytic activity	899	Cluster-28937.65055,Cluster-3470.0,Cluster-28937.203716,Cluster-28937.146378,Cluster-28937.31311,Cluster-28937.131594,Cluster-28937.166923,Cluster-28937.203972,Cluster-28937.116403,Cluster-28937.110930,Cluster-4804.0,Cluster-28937.221139,Cluster-28937.28622,Cluster-6086.0,Cluster-28937.135430,Cluster-28937.80308,Cluster-28937.216171,Cluster-29899.0,Cluster-28937.73893,Cluster-28937.147899,Cluster…
GO:0008150	Biological Process	GO:0065007	biological regulation	GO:0065009	regulation of molecular function	GO:0044092	negative regulation of molecular function	252	Cluster-28937.160296,Cluster-28937.193890,Cluster-28937.73623,Cluster-28937.104278,Cluster-28937.211020,Cluster-28937.155822,Cluster-28937.104903,Cluster-29686.0,Cluster-28937.135264,Cluster-28937.97784,Cluster-28937.30953,Cluster-28937.168145,Cluster-28937.36816,Cluster-28937.206765,Cluster-28937.206767,Cluster-28937.97786,Cluster-22717.0,Cluster-28937.136522,Cluster-2503.0,Cluster-28937.88437,C…
GO:0008150	Biological Process	GO:0065007	biological regulation	GO:0065008	regulation of biological quality	GO:0050878	regulation of body fluid levels	360	Cluster-28937.95808,Cluster-28937.91287,Cluster-28937.68332,Cluster-28937.123069,Cluster-28937.48685,Cluster-28937.73066,Cluster-21564.0,Cluster-28937.130629,Cluster-28937.89431,Cluster-28937.97110,Cluster-28470.0,Cluster-25126.0,Cluster-28937.101939,Cluster-28937.200552,Cluster-28937.197569,Cluster-28937.214700,Cluster-28937.33562,Cluster-28937.78989,Cluster-28937.8419,Cluster-22717.0,Cluster-28…
GO:0008150	Biological Process	GO:0065007	biological regulation	GO:0065008	regulation of biological quality	GO:0042592	homeostatic process	1623	Cluster-16891.0,Cluster-28937.215528,Cluster-28937.170527,Cluster-28937.106357,Cluster-9985.0,Cluster-28937.152015,Cluster-28937.73813,Cluster-28937.139281,Cluster-28937.51689,Cluster-28937.67632,Cluster-28937.51231,Cluster-28937.113250,Cluster-28937.2137,Cluster-28937.191368,Cluster-28937.95251,Cluster-28937.168708,Cluster-21145.0,Cluster-28937.140686,Cluster-28937.87656,Cluster-28937.35677,Clus…
GO:0008150	Biological Process	GO:0065007	biological regulation	GO:0065008	regulation of biological quality	GO:0001505	regulation of neurotransmitter levels	9	Cluster-28937.114509,Cluster-28937.172179,Cluster-28937.147388,Cluster-28937.114510,Cluster-28937.114511,Cluster-28937.114508,Cluster-28937.172178,Cluster-28937.114507,Cluster-28937.107150
GO:0008150	Biological Process	GO:0065007	biological regulation	GO:0065008	regulation of biological quality	GO:0035821	modification of morphology or physiology of other organism	645	Cluster-30244.0,Cluster-28937.175390,Cluster-28937.180361,Cluster-28937.72512,Cluster-14728.0,Cluster-28937.116195,Cluster-28937.51234,Cluster-28937.4819,Cluster-28937.37899,Cluster-32062.0,Cluster-29035.1,Cluster-28937.31640,Cluster-24961.0,Cluster-28937.174438,Cluster-28937.174182,Cluster-28937.73253,Cluster-28937.120388,Cluster-28937.39433,Cluster-28937.64259,Cluster-28937.150071,Cluster-28937…
GO:0008150	Biological Process	GO:0065007	biological regulation	GO:0065008	regulation of biological quality	GO:0045924	regulation of female receptivity	29	Cluster-4391.0,Cluster-28937.188969,Cluster-28937.19421,Cluster-28937.23655,Cluster-28937.52149,Cluster-28937.104175,Cluster-28937.195441,Cluster-28937.5571,Cluster-28937.79569,Cluster-28937.214697,Cluster-5155.0,Cluster-28937.94835,Cluster-28937.104176,Cluster-28937.78394,Cluster-28937.56499,Cluster-28937.110893,Cluster-28937.38913,Cluster-28937.195440,Cluster-28937.35206,Cluster-2872.0,Cluster-…
GO:0008150	Biological Process	GO:0065007	biological regulation	GO:0065008	regulation of biological quality	GO:0051235	maintenance of location	120	Cluster-28937.189295,Cluster-28937.3400,Cluster-28937.10759,Cluster-28937.139940,Cluster-28937.91634,Cluster-28937.150680,Cluster-28937.104092,Cluster-3504.0,Cluster-28937.135591,Cluster-28937.16226,Cluster-28937.153230,Cluster-28937.90659,Cluster-28937.135592,Cluster-28937.156494,Cluster-28937.16196,Cluster-28937.186643,Cluster-28937.119994,Cluster-28937.215876,Cluster-28937.221435,Cluster-28937…
GO:0008150	Biological Process	GO:0065007	biological regulation	GO:0065008	regulation of biological quality	GO:0031647	regulation of protein stability	104	Cluster-28937.37152,Cluster-28937.220172,Cluster-12565.0,Cluster-28937.98377,Cluster-28937.166292,Cluster-28937.44245,Cluster-28937.99148,Cluster-28937.46498,Cluster-31303.0,Cluster-28937.71259,Cluster-28937.25379,Cluster-6259.0,Cluster-28937.119184,Cluster-28937.26060,Cluster-10942.1,Cluster-28937.79488,Cluster-28937.102734,Cluster-28937.54616,Cluster-28937.67236,Cluster-10942.3,Cluster-28937.12…
GO:0008150	Biological Process	GO:0065007	biological regulation	GO:0065008	regulation of biological quality	GO:0090066	regulation of anatomical structure size	264	Cluster-4722.0,Cluster-32732.2,Cluster-32732.4,Cluster-28937.11320,Cluster-28937.190367,Cluster-28937.190058,Cluster-32732.8,Cluster-28937.189160,Cluster-9935.0,Cluster-28937.169108,Cluster-28937.168028,Cluster-28937.209851,Cluster-28937.164638,Cluster-28937.138628,Cluster-28937.31962,Cluster-28937.147490,Cluster-28937.110521,Cluster-25627.0,Cluster-28937.162066,Cluster-28937.207331,Cluster-28937…
GO:0008150	Biological Process	GO:0065007	biological regulation	GO:0065008	regulation of biological quality	GO:0043487	regulation of RNA stability	29	Cluster-28937.114170,Cluster-28937.100391,Cluster-28937.85894,Cluster-28937.158360,Cluster-28937.159098,Cluster-32543.0,Cluster-28937.158358,Cluster-28937.176991,Cluster-28937.137893,Cluster-28937.35555,Cluster-28937.109448,Cluster-28937.114787,Cluster-28937.132693,Cluster-28937.53174,Cluster-28937.158354,Cluster-28937.12178,Cluster-28937.108200,Cluster-28937.14574,Cluster-28937.22001,Cluster-289…
GO:0008150	Biological Process	GO:0065007	biological regulation	GO:0065008	regulation of biological quality	GO:0032098	regulation of appetite	5	Cluster-28937.206162,Cluster-28937.61847,Cluster-28937.177916,Cluster-28937.64899,Cluster-28937.93619
GO:0008150	Biological Process	GO:0065007	biological regulation	GO:0065008	regulation of biological quality	GO:0010817	regulation of hormone levels	621	Cluster-28937.184952,Cluster-28937.12874,Cluster-28937.174601,Cluster-28937.82466,Cluster-28937.144412,Cluster-28937.151587,Cluster-28937.98996,Cluster-28937.180875,Cluster-28937.147385,Cluster-28937.61050,Cluster-28937.197110,Cluster-28937.205993,Cluster-6812.0,Cluster-3537.0,Cluster-28937.112839,Cluster-24070.0,Cluster-28937.117864,Cluster-28937.98993,Cluster-28937.103341,Cluster-13009.0,Cluste…
GO:0008150	Biological Process	GO:0002376	immune system process	GO:0002252	immune effector process	GO:0002263	cell activation involved in immune response	4	Cluster-28937.146594,Cluster-28937.108842,Cluster-28937.118172,Cluster-28937.124411
GO:0008150	Biological Process	GO:0002376	immune system process	GO:0002252	immune effector process	GO:0002698	negative regulation of immune effector process	47	Cluster-28937.29154,Cluster-28937.24611,Cluster-28937.29519,Cluster-28937.29522,Cluster-28937.168781,Cluster-28937.53075,Cluster-28937.155705,Cluster-28937.4109,Cluster-16662.0,Cluster-28937.196856,Cluster-36927.0,Cluster-28937.27839,Cluster-28937.214474,Cluster-28937.175074,Cluster-28937.29526,Cluster-28937.152723,Cluster-28937.196857,Cluster-28937.153705,Cluster-28937.29520,Cluster-28937.29525,…
GO:0008150	Biological Process	GO:0002376	immune system process	GO:0002252	immune effector process	GO:0051607	defense response to virus	67	Cluster-28937.80527,Cluster-28937.29521,Cluster-28937.29523,Cluster-28937.112556,Cluster-28937.10848,Cluster-28937.61599,Cluster-28937.84283,Cluster-28937.195584,Cluster-28937.152722,Cluster-28937.152721,Cluster-28937.201803,Cluster-28937.186045,Cluster-28937.212835,Cluster-28937.214817,Cluster-28937.178798,Cluster-28937.195583,Cluster-28937.109789,Cluster-28937.84107,Cluster-28937.207524,Cluster…
GO:0008150	Biological Process	GO:0002376	immune system process	GO:0002252	immune effector process	GO:0002697	regulation of immune effector process	67	Cluster-28937.195583,Cluster-28937.178798,Cluster-28937.214817,Cluster-28937.212835,Cluster-28937.152721,Cluster-28937.186045,Cluster-28937.201803,Cluster-28937.152722,Cluster-28937.195584,Cluster-28937.10848,Cluster-28937.61599,Cluster-28937.112556,Cluster-28937.84283,Cluster-28937.80527,Cluster-28937.29521,Cluster-28937.29523,Cluster-28937.53075,Cluster-28937.24611,Cluster-28937.136738,Cluster-…
GO:0008150	Biological Process	GO:0002376	immune system process	GO:0002252	immune effector process	GO:0043299	leukocyte degranulation	4	Cluster-28937.124411,Cluster-28937.146594,Cluster-28937.108842,Cluster-28937.118172
GO:0008150	Biological Process	GO:0002376	immune system process	GO:0002252	immune effector process	GO:0002443	leukocyte mediated immunity	7	Cluster-28937.146594,Cluster-28937.131041,Cluster-28937.108842,Cluster-28937.131038,Cluster-28937.118172,Cluster-28937.129616,Cluster-28937.124411
GO:0008150	Biological Process	GO:0002376	immune system process	GO:0006955	immune response	GO:0050778	positive regulation of immune response	68	Cluster-28937.51562,Cluster-28937.46609,Cluster-28937.66870,Cluster-28937.44244,Cluster-28937.173604,Cluster-28937.135017,Cluster-28937.159928,Cluster-28937.10160,Cluster-28937.173871,Cluster-5619.0,Cluster-28937.177245,Cluster-28937.67187,Cluster-28937.10162,Cluster-28937.68337,Cluster-28937.166900,Cluster-28937.144061,Cluster-35346.0,Cluster-28937.138048,Cluster-28937.66869,Cluster-14378.0,Clus…
GO:0008150	Biological Process	GO:0002376	immune system process	GO:0006955	immune response	GO:0002263	cell activation involved in immune response	4	Cluster-28937.146594,Cluster-28937.108842,Cluster-28937.118172,Cluster-28937.124411
GO:0008150	Biological Process	GO:0002376	immune system process	GO:0006955	immune response	GO:0006959	humoral immune response	28	Cluster-28937.73062,Cluster-8467.0,Cluster-28937.73065,Cluster-12407.0,Cluster-21564.0,Cluster-28937.73066,Cluster-28937.49938,Cluster-28937.6544,Cluster-28937.133087,Cluster-28937.9025,Cluster-28937.192989,Cluster-28937.158779,Cluster-28937.67154,Cluster-28937.73057,Cluster-28937.73058,Cluster-28937.73060,Cluster-28937.73061,Cluster-28937.7326,Cluster-28937.9026,Cluster-28937.169646,Cluster-2893…
GO:0008150	Biological Process	GO:0002376	immune system process	GO:0006955	immune response	GO:0002366	leukocyte activation involved in immune response	4	Cluster-28937.118172,Cluster-28937.108842,Cluster-28937.146594,Cluster-28937.124411
GO:0008150	Biological Process	GO:0002376	immune system process	GO:0006955	immune response	GO:0002437	inflammatory response to antigenic stimulus	3	Cluster-28937.129616,Cluster-28937.131041,Cluster-28937.131038
GO:0008150	Biological Process	GO:0002376	immune system process	GO:0006955	immune response	GO:0045087	innate immune response	44	Cluster-28937.210997,Cluster-28937.159930,Cluster-26609.0,Cluster-5232.0,Cluster-35346.0,Cluster-28937.9026,Cluster-28937.20939,Cluster-28937.73061,Cluster-28937.67154,Cluster-28937.9025,Cluster-28937.158779,Cluster-28937.192989,Cluster-5619.0,Cluster-28937.73057,Cluster-28937.73058,Cluster-28937.173871,Cluster-28937.199728,Cluster-28937.133087,Cluster-28937.52633,Cluster-28937.159928,Cluster-846…
GO:0008150	Biological Process	GO:0002376	immune system process	GO:0006955	immune response	GO:0002279	mast cell activation involved in immune response	4	Cluster-28937.124411,Cluster-28937.118172,Cluster-28937.108842,Cluster-28937.146594
GO:0008150	Biological Process	GO:0002376	immune system process	GO:0006955	immune response	GO:0050776	regulation of immune response	89	Cluster-28937.191661,Cluster-28937.49743,Cluster-28937.179896,Cluster-28937.126049,Cluster-28937.62259,Cluster-28937.174099,Cluster-28937.11186,Cluster-28937.171929,Cluster-28937.133571,Cluster-28937.191653,Cluster-28937.157939,Cluster-28937.179157,Cluster-28937.157942,Cluster-28937.89629,Cluster-28937.137484,Cluster-28937.20939,Cluster-28937.162073,Cluster-35346.0,Cluster-28937.144061,Cluster-14…
GO:0008150	Biological Process	GO:0002376	immune system process	GO:0006955	immune response	GO:0002250	adaptive immune response	3	Cluster-28937.131038,Cluster-28937.131041,Cluster-28937.129616
GO:0008150	Biological Process	GO:0002376	immune system process	GO:0002253	activation of immune response	GO:0002757	immune response-activating signal transduction	55	Cluster-28937.157939,Cluster-28937.179157,Cluster-28937.18605,Cluster-28937.123166,Cluster-28937.157942,Cluster-28937.166899,Cluster-28937.137486,Cluster-36429.0,Cluster-28937.131339,Cluster-28937.11176,Cluster-28937.71506,Cluster-28937.137484,Cluster-28937.133573,Cluster-28937.49743,Cluster-28937.40348,Cluster-28937.161322,Cluster-28937.179896,Cluster-28937.133572,Cluster-28937.126049,Cluster-29…
GO:0008150	Biological Process	GO:0002376	immune system process	GO:0002682	regulation of immune system process	GO:0002697	regulation of immune effector process	67	Cluster-28937.195583,Cluster-28937.178798,Cluster-28937.214817,Cluster-28937.212835,Cluster-28937.152721,Cluster-28937.186045,Cluster-28937.201803,Cluster-28937.152722,Cluster-28937.195584,Cluster-28937.10848,Cluster-28937.61599,Cluster-28937.112556,Cluster-28937.84283,Cluster-28937.80527,Cluster-28937.29521,Cluster-28937.29523,Cluster-28937.53075,Cluster-28937.24611,Cluster-28937.136738,Cluster-…
GO:0008150	Biological Process	GO:0002376	immune system process	GO:0002682	regulation of immune system process	GO:0050854	regulation of antigen receptor-mediated signaling pathway	27	Cluster-28937.40349,Cluster-28937.144937,Cluster-28937.133571,Cluster-28937.193175,Cluster-28937.11181,Cluster-28937.84504,Cluster-28937.138048,Cluster-28937.10161,Cluster-28937.11186,Cluster-28937.126049,Cluster-28937.133572,Cluster-28937.179896,Cluster-28937.40348,Cluster-28937.161322,Cluster-28937.137484,Cluster-28937.71506,Cluster-28937.133573,Cluster-28937.68337,Cluster-28937.11176,Cluster-2…
GO:0008150	Biological Process	GO:0002376	immune system process	GO:0002682	regulation of immune system process	GO:0050776	regulation of immune response	89	Cluster-28937.191661,Cluster-28937.49743,Cluster-28937.179896,Cluster-28937.126049,Cluster-28937.62259,Cluster-28937.174099,Cluster-28937.11186,Cluster-28937.171929,Cluster-28937.133571,Cluster-28937.191653,Cluster-28937.157939,Cluster-28937.179157,Cluster-28937.157942,Cluster-28937.89629,Cluster-28937.137484,Cluster-28937.20939,Cluster-28937.162073,Cluster-35346.0,Cluster-28937.144061,Cluster-14…
GO:0008150	Biological Process	GO:0002376	immune system process	GO:0002682	regulation of immune system process	GO:0002694	regulation of leukocyte activation	46	Cluster-28937.119180,Cluster-28937.114012,Cluster-28937.68917,Cluster-28937.199954,Cluster-28937.164540,Cluster-28937.79878,Cluster-28937.105705,Cluster-28937.121876,Cluster-28937.144355,Cluster-37193.0,Cluster-28937.18785,Cluster-28937.46860,Cluster-28937.172202,Cluster-28937.90911,Cluster-28937.119960,Cluster-28937.47969,Cluster-28937.199525,Cluster-28937.172201,Cluster-34861.0,Cluster-28937.19…
GO:0008150	Biological Process	GO:0002376	immune system process	GO:0002682	regulation of immune system process	GO:0002685	regulation of leukocyte migration	27	Cluster-28937.179157,Cluster-28937.173604,Cluster-28937.18605,Cluster-28937.51562,Cluster-28937.10160,Cluster-28937.137486,Cluster-28937.131339,Cluster-28937.10162,Cluster-28937.68337,Cluster-28937.11176,Cluster-28937.71506,Cluster-28937.137484,Cluster-28937.133573,Cluster-28937.161322,Cluster-28937.40348,Cluster-28937.179896,Cluster-28937.133572,Cluster-28937.126049,Cluster-28937.10161,Cluster-2…
GO:0008150	Biological Process	GO:0002376	immune system process	GO:0002682	regulation of immune system process	GO:0002683	negative regulation of immune system process	47	Cluster-28937.155706,Cluster-28937.28930,Cluster-28937.29525,Cluster-28937.29520,Cluster-28937.196857,Cluster-28937.153705,Cluster-28937.152723,Cluster-28937.29526,Cluster-28937.175074,Cluster-28937.214474,Cluster-28937.117000,Cluster-28937.109789,Cluster-28937.84107,Cluster-28937.53075,Cluster-28937.168781,Cluster-28937.29522,Cluster-28937.24611,Cluster-28937.29519,Cluster-28937.29154,Cluster-28…
GO:0008150	Biological Process	GO:0002376	immune system process	GO:0002682	regulation of immune system process	GO:0002684	positive regulation of immune system process	70	Cluster-28937.157942,Cluster-28937.157939,Cluster-28937.179157,Cluster-28937.137484,Cluster-28937.62259,Cluster-28937.126049,Cluster-28937.49743,Cluster-28937.179896,Cluster-28937.133571,Cluster-28937.11186,Cluster-28937.171929,Cluster-28937.173871,Cluster-28937.10160,Cluster-28937.159928,Cluster-28937.135017,Cluster-7342.0,Cluster-28937.173604,Cluster-28937.44244,Cluster-28937.66870,Cluster-2893…
GO:0008150	Biological Process	GO:0002376	immune system process	GO:0002520	immune system development	GO:0048534	hematopoietic or lymphoid organ development	14	Cluster-28937.29605,Cluster-17337.0,Cluster-28937.149571,Cluster-28937.222760,Cluster-28937.146237,Cluster-28937.139700,Cluster-28937.98376,Cluster-28937.101128,Cluster-28937.98377,Cluster-12565.0,Cluster-28937.119184,Cluster-28937.139698,Cluster-28937.138694,Cluster-28937.102734
GO:0008150	Biological Process	GO:0002376	immune system process	GO:0002520	immune system development	GO:0002200	somatic diversification of immune receptors	12	Cluster-28937.143203,Cluster-28937.143204,Cluster-28105.0,Cluster-28937.143207,Cluster-28937.143209,Cluster-28937.143208,Cluster-28937.143199,Cluster-27455.0,Cluster-28937.143206,Cluster-28937.143201,Cluster-28937.143202,Cluster-28937.126972
GO:0008150	Biological Process	GO:0002376	immune system process	GO:0002684	positive regulation of immune system process	GO:0050778	positive regulation of immune response	68	Cluster-28937.51562,Cluster-28937.46609,Cluster-28937.66870,Cluster-28937.44244,Cluster-28937.173604,Cluster-28937.135017,Cluster-28937.159928,Cluster-28937.10160,Cluster-28937.173871,Cluster-5619.0,Cluster-28937.177245,Cluster-28937.67187,Cluster-28937.10162,Cluster-28937.68337,Cluster-28937.166900,Cluster-28937.144061,Cluster-35346.0,Cluster-28937.138048,Cluster-28937.66869,Cluster-14378.0,Clus…
GO:0008150	Biological Process	GO:0002376	immune system process	GO:0002683	negative regulation of immune system process	GO:0002698	negative regulation of immune effector process	47	Cluster-28937.29154,Cluster-28937.24611,Cluster-28937.29519,Cluster-28937.29522,Cluster-28937.168781,Cluster-28937.53075,Cluster-28937.155705,Cluster-28937.4109,Cluster-16662.0,Cluster-28937.196856,Cluster-36927.0,Cluster-28937.27839,Cluster-28937.214474,Cluster-28937.175074,Cluster-28937.29526,Cluster-28937.152723,Cluster-28937.196857,Cluster-28937.153705,Cluster-28937.29520,Cluster-28937.29525,…
GO:0008150	Biological Process	GO:0002376	immune system process	GO:0045321	leukocyte activation	GO:0046649	lymphocyte activation	62	Cluster-28937.95805,Cluster-28937.203190,Cluster-28937.84161,Cluster-28937.84629,Cluster-28937.191660,Cluster-28937.3257,Cluster-28937.217667,Cluster-28937.28048,Cluster-28937.210364,Cluster-6125.0,Cluster-28937.46777,Cluster-28937.116939,Cluster-28937.7583,Cluster-28937.162073,Cluster-28937.8809,Cluster-28937.191654,Cluster-28937.118894,Cluster-28937.121875,Cluster-28937.171291,Cluster-28937.467…
GO:0008150	Biological Process	GO:0002376	immune system process	GO:0045321	leukocyte activation	GO:0002274	myeloid leukocyte activation	4	Cluster-28937.124411,Cluster-28937.146594,Cluster-28937.108842,Cluster-28937.118172
GO:0008150	Biological Process	GO:0002376	immune system process	GO:0045321	leukocyte activation	GO:0002366	leukocyte activation involved in immune response	4	Cluster-28937.118172,Cluster-28937.108842,Cluster-28937.146594,Cluster-28937.124411
GO:0008150	Biological Process	GO:0002376	immune system process	GO:0045321	leukocyte activation	GO:0002694	regulation of leukocyte activation	46	Cluster-28937.119180,Cluster-28937.114012,Cluster-28937.68917,Cluster-28937.199954,Cluster-28937.164540,Cluster-28937.79878,Cluster-28937.105705,Cluster-28937.121876,Cluster-28937.144355,Cluster-37193.0,Cluster-28937.18785,Cluster-28937.46860,Cluster-28937.172202,Cluster-28937.90911,Cluster-28937.119960,Cluster-28937.47969,Cluster-28937.199525,Cluster-28937.172201,Cluster-34861.0,Cluster-28937.19…
GO:0008150	Biological Process	GO:0002376	immune system process	GO:0002200	somatic diversification of immune receptors	GO:0002562	somatic diversification of immune receptors via germline recombination within a single locus	12	Cluster-28937.143203,Cluster-28937.143204,Cluster-28105.0,Cluster-28937.143207,Cluster-28937.143209,Cluster-28937.143208,Cluster-28937.143199,Cluster-27455.0,Cluster-28937.143206,Cluster-28937.143201,Cluster-28937.143202,Cluster-28937.126972
GO:0008150	Biological Process	GO:0002376	immune system process	GO:0050900	leukocyte migration	GO:0002685	regulation of leukocyte migration	27	Cluster-28937.179157,Cluster-28937.173604,Cluster-28937.18605,Cluster-28937.51562,Cluster-28937.10160,Cluster-28937.137486,Cluster-28937.131339,Cluster-28937.10162,Cluster-28937.68337,Cluster-28937.11176,Cluster-28937.71506,Cluster-28937.137484,Cluster-28937.133573,Cluster-28937.161322,Cluster-28937.40348,Cluster-28937.179896,Cluster-28937.133572,Cluster-28937.126049,Cluster-28937.10161,Cluster-2…
GO:0008150	Biological Process	GO:0002376	immune system process	GO:0050900	leukocyte migration	GO:0072676	lymphocyte migration	27	Cluster-28937.161322,Cluster-28937.40348,Cluster-28937.179896,Cluster-28937.133572,Cluster-28937.126049,Cluster-28937.10161,Cluster-28937.11186,Cluster-28937.84504,Cluster-28937.138048,Cluster-28937.144937,Cluster-28937.133571,Cluster-28937.11181,Cluster-28937.193175,Cluster-28937.40349,Cluster-28937.179157,Cluster-28937.173604,Cluster-28937.18605,Cluster-28937.51562,Cluster-28937.10160,Cluster-2…
GO:0008150	Biological Process	GO:0071840	cellular component organization or biogenesis	GO:0044085	cellular component biogenesis	GO:0044089	positive regulation of cellular component biogenesis	160	Cluster-28937.162069,Cluster-28937.2370,Cluster-28937.143226,Cluster-28937.113446,Cluster-28937.116538,Cluster-28937.51763,Cluster-28937.207657,Cluster-28937.87562,Cluster-28937.171693,Cluster-28937.176830,Cluster-28937.51777,Cluster-28937.207320,Cluster-32732.0,Cluster-28937.198236,Cluster-28937.162070,Cluster-28937.51766,Cluster-28937.200323,Cluster-28937.75747,Cluster-28937.3802,Cluster-28937.…
GO:0008150	Biological Process	GO:0071840	cellular component organization or biogenesis	GO:0044085	cellular component biogenesis	GO:0070271	protein complex biogenesis	2089	Cluster-28937.75035,Cluster-28937.114366,Cluster-28937.85424,Cluster-28937.162763,Cluster-28937.180653,Cluster-27922.0,Cluster-28937.49714,Cluster-28937.155917,Cluster-28937.72747,Cluster-28937.83836,Cluster-28937.119595,Cluster-28937.28223,Cluster-28937.76030,Cluster-28937.27676,Cluster-28937.139306,Cluster-28937.108057,Cluster-28937.189703,Cluster-28937.16986,Cluster-28937.203360,Cluster-28937.…
GO:0008150	Biological Process	GO:0071840	cellular component organization or biogenesis	GO:0044085	cellular component biogenesis	GO:0022613	ribonucleoprotein complex biogenesis	5242	Cluster-31682.0,Cluster-28937.161668,Cluster-26884.0,Cluster-28937.75233,Cluster-28937.12408,Cluster-17093.0,Cluster-28937.215714,Cluster-28937.143147,Cluster-28937.52794,Cluster-28937.201096,Cluster-28937.105042,Cluster-9843.2,Cluster-28937.144564,Cluster-28937.169321,Cluster-28937.50935,Cluster-28937.164853,Cluster-28937.71644,Cluster-2797.0,Cluster-28937.144336,Cluster-28937.62893,Cluster-2046…
GO:0008150	Biological Process	GO:0071840	cellular component organization or biogenesis	GO:0044085	cellular component biogenesis	GO:0022607	cellular component assembly	3163	Cluster-28937.120029,Cluster-28937.138518,Cluster-28937.23924,Cluster-28937.162174,Cluster-4834.0,Cluster-27455.0,Cluster-4972.0,Cluster-28937.123502,Cluster-37748.0,Cluster-28937.79197,Cluster-27835.0,Cluster-28937.71822,Cluster-28937.187143,Cluster-36609.0,Cluster-28937.130662,Cluster-28937.150529,Cluster-28937.120680,Cluster-28937.117713,Cluster-20244.0,Cluster-28937.145993,Cluster-31499.0,Clu…
GO:0008150	Biological Process	GO:0071840	cellular component organization or biogenesis	GO:0044085	cellular component biogenesis	GO:0044087	regulation of cellular component biogenesis	250	Cluster-28937.122242,Cluster-28937.52195,Cluster-28937.162067,Cluster-28937.201331,Cluster-28937.20499,Cluster-28937.107716,Cluster-28937.162068,Cluster-28937.187916,Cluster-28937.108044,Cluster-28937.56135,Cluster-28937.185379,Cluster-28937.54782,Cluster-28937.6805,Cluster-28937.17060,Cluster-34463.0,Cluster-28937.151481,Cluster-28937.150528,Cluster-28937.80225,Cluster-28937.197804,Cluster-28937…
GO:0008150	Biological Process	GO:0071840	cellular component organization or biogenesis	GO:0044085	cellular component biogenesis	GO:0042546	cell wall biogenesis	296	Cluster-28937.106006,Cluster-28937.111295,Cluster-8724.0,Cluster-28937.217613,Cluster-28937.81508,Cluster-5104.0,Cluster-28937.203034,Cluster-28937.217650,Cluster-22227.0,Cluster-28937.114503,Cluster-15268.0,Cluster-28937.90175,Cluster-28937.117295,Cluster-28937.130688,Cluster-28937.111717,Cluster-28937.11270,Cluster-28937.161006,Cluster-5261.0,Cluster-28937.85382,Cluster-28937.84432,Cluster-2893…
GO:0008150	Biological Process	GO:0071840	cellular component organization or biogenesis	GO:0044085	cellular component biogenesis	GO:0044091	membrane biogenesis	50	Cluster-34865.8,Cluster-28937.123153,Cluster-28937.138740,Cluster-28937.629,Cluster-28937.109439,Cluster-28937.105202,Cluster-33184.0,Cluster-28937.11603,Cluster-32666.0,Cluster-28937.50612,Cluster-28937.54245,Cluster-18627.0,Cluster-28937.107759,Cluster-28937.140111,Cluster-28937.163156,Cluster-28937.50611,Cluster-28937.182114,Cluster-28937.190782,Cluster-28937.106982,Cluster-23435.0,Cluster-289…
GO:0008150	Biological Process	GO:0071840	cellular component organization or biogenesis	GO:0044085	cellular component biogenesis	GO:0070589	cellular component macromolecule biosynthetic process	260	Cluster-22133.0,Cluster-28937.118185,Cluster-28937.39321,Cluster-26324.3,Cluster-28937.160764,Cluster-28937.37086,Cluster-28937.121318,Cluster-28937.114507,Cluster-28937.122726,Cluster-1612.0,Cluster-28937.76964,Cluster-28937.116661,Cluster-28937.156206,Cluster-28937.195145,Cluster-16695.0,Cluster-10776.1,Cluster-28937.32316,Cluster-28937.192380,Cluster-28937.112897,Cluster-28937.147580,Cluster-5…
GO:0008150	Biological Process	GO:0071840	cellular component organization or biogenesis	GO:0016043	cellular component organization	GO:0006996	organelle organization	5482	Cluster-28937.19419,Cluster-28937.109757,Cluster-28937.115511,Cluster-28937.195633,Cluster-25749.0,Cluster-28937.66039,Cluster-28937.27252,Cluster-28937.175160,Cluster-28937.48243,Cluster-28937.141312,Cluster-28937.171869,Cluster-28937.220929,Cluster-28937.175486,Cluster-28937.198090,Cluster-28937.67887,Cluster-28937.117201,Cluster-28937.135408,Cluster-28937.174870,Cluster-21267.0,Cluster-28937.9…
GO:0008150	Biological Process	GO:0071840	cellular component organization or biogenesis	GO:0016043	cellular component organization	GO:0022411	cellular component disassembly	331	Cluster-28937.170584,Cluster-28937.81788,Cluster-28937.76444,Cluster-28937.186044,Cluster-28937.24854,Cluster-28937.182094,Cluster-28937.74128,Cluster-28937.38514,Cluster-28186.0,Cluster-28937.169651,Cluster-28937.130907,Cluster-28937.194789,Cluster-15596.0,Cluster-28937.121950,Cluster-28937.88657,Cluster-34313.0,Cluster-28937.8061,Cluster-3990.0,Cluster-28937.25012,Cluster-28937.45072,Cluster-74…
GO:0008150	Biological Process	GO:0071840	cellular component organization or biogenesis	GO:0016043	cellular component organization	GO:0051128	regulation of cellular component organization	907	Cluster-28937.187711,Cluster-28937.70326,Cluster-28937.101273,Cluster-28937.117814,Cluster-28937.221967,Cluster-28937.184755,Cluster-28937.143241,Cluster-28937.142768,Cluster-33928.2,Cluster-36824.0,Cluster-28937.221185,Cluster-26722.1,Cluster-28937.85756,Cluster-28937.210303,Cluster-28937.108570,Cluster-28937.119174,Cluster-28937.196817,Cluster-28937.89287,Cluster-22843.0,Cluster-28937.46915,Clu…
GO:0008150	Biological Process	GO:0071840	cellular component organization or biogenesis	GO:0016043	cellular component organization	GO:0043933	macromolecular complex subunit organization	3225	Cluster-28937.53281,Cluster-28937.120608,Cluster-28937.7015,Cluster-28937.118916,Cluster-28937.3414,Cluster-28259.0,Cluster-28937.81216,Cluster-28937.207605,Cluster-28937.104045,Cluster-28937.119413,Cluster-28937.186445,Cluster-28937.162590,Cluster-13354.0,Cluster-28937.79732,Cluster-28937.81851,Cluster-28937.57850,Cluster-26811.1,Cluster-28937.87204,Cluster-28937.206825,Cluster-28937.126313,Clus…
GO:0008150	Biological Process	GO:0071840	cellular component organization or biogenesis	GO:0016043	cellular component organization	GO:0032989	cellular component morphogenesis	607	Cluster-28937.76468,Cluster-28937.86529,Cluster-28937.116619,Cluster-28937.36480,Cluster-32310.14,Cluster-28937.97110,Cluster-28937.84934,Cluster-28937.176784,Cluster-14543.0,Cluster-28937.166427,Cluster-28937.111998,Cluster-36541.3,Cluster-36727.0,Cluster-28937.2251,Cluster-28937.15756,Cluster-28937.98645,Cluster-28937.114661,Cluster-144.0,Cluster-28937.87326,Cluster-28937.211637,Cluster-28937.2…
GO:0008150	Biological Process	GO:0071840	cellular component organization or biogenesis	GO:0016043	cellular component organization	GO:0051130	positive regulation of cellular component organization	289	Cluster-6622.0,Cluster-28937.51765,Cluster-9744.0,Cluster-28937.193026,Cluster-28937.17273,Cluster-28937.24283,Cluster-28937.171033,Cluster-28937.197804,Cluster-28937.213599,Cluster-28937.196814,Cluster-34463.0,Cluster-28937.150528,Cluster-28937.120005,Cluster-28937.6805,Cluster-28937.54782,Cluster-28937.185379,Cluster-12162.0,Cluster-28937.56135,Cluster-28937.162068,Cluster-28937.52195,Cluster-2…
GO:0008150	Biological Process	GO:0071840	cellular component organization or biogenesis	GO:0016043	cellular component organization	GO:0030030	cell projection organization	481	Cluster-26235.4,Cluster-28937.97658,Cluster-28937.100764,Cluster-28937.105194,Cluster-28937.139016,Cluster-28937.175038,Cluster-12299.0,Cluster-33928.2,Cluster-28937.72346,Cluster-28937.194302,Cluster-28937.126920,Cluster-28937.101133,Cluster-28937.64201,Cluster-28937.16174,Cluster-28937.75151,Cluster-36541.0,Cluster-28937.137787,Cluster-28937.164483,Cluster-28937.194357,Cluster-28937.116908,Clus…
GO:0008150	Biological Process	GO:0071840	cellular component organization or biogenesis	GO:0016043	cellular component organization	GO:0010256	endomembrane system organization	314	Cluster-28937.83586,Cluster-28937.69190,Cluster-28937.183973,Cluster-24764.0,Cluster-28937.139066,Cluster-28937.189768,Cluster-28937.219808,Cluster-28937.164167,Cluster-28937.99711,Cluster-28937.131944,Cluster-28937.140413,Cluster-28937.215710,Cluster-28937.73059,Cluster-28937.157677,Cluster-28937.207038,Cluster-28937.19638,Cluster-28937.52917,Cluster-28937.166945,Cluster-28937.159192,Cluster-289…
GO:0008150	Biological Process	GO:0071840	cellular component organization or biogenesis	GO:0016043	cellular component organization	GO:0032535	regulation of cellular component size	162	Cluster-28937.87563,Cluster-28937.189158,Cluster-28937.105179,Cluster-28937.135779,Cluster-28937.172404,Cluster-28937.89287,Cluster-28937.135027,Cluster-28937.187921,Cluster-28937.113447,Cluster-28937.108570,Cluster-28937.119174,Cluster-28937.73052,Cluster-28937.207327,Cluster-28937.187917,Cluster-28937.142768,Cluster-28937.176693,Cluster-28937.213570,Cluster-28937.135764,Cluster-29834.0,Cluster-…
GO:0008150	Biological Process	GO:0071840	cellular component organization or biogenesis	GO:0016043	cellular component organization	GO:0061024	membrane organization	1214	Cluster-28937.29554,Cluster-28937.10549,Cluster-28937.72505,Cluster-28937.10774,Cluster-28937.32684,Cluster-28937.101967,Cluster-28937.97906,Cluster-28937.155545,Cluster-28937.69189,Cluster-28937.172369,Cluster-28937.222366,Cluster-28937.206521,Cluster-28937.109431,Cluster-28937.152414,Cluster-28937.107601,Cluster-28937.14189,Cluster-28937.35493,Cluster-28937.69291,Cluster-28937.192702,Cluster-28…
GO:0008150	Biological Process	GO:0071840	cellular component organization or biogenesis	GO:0016043	cellular component organization	GO:0051129	negative regulation of cellular component organization	246	Cluster-28937.201331,Cluster-28937.27688,Cluster-28937.117698,Cluster-28937.187916,Cluster-28937.56769,Cluster-28937.135798,Cluster-28937.99054,Cluster-28937.84854,Cluster-28937.81714,Cluster-28937.83255,Cluster-28937.82579,Cluster-28937.131669,Cluster-4962.0,Cluster-28937.168247,Cluster-28937.41701,Cluster-28937.142252,Cluster-28937.82582,Cluster-28937.8801,Cluster-28937.38254,Cluster-2556.0,Clu…
GO:0008150	Biological Process	GO:0071840	cellular component organization or biogenesis	GO:0016043	cellular component organization	GO:0045229	external encapsulating structure organization	270	Cluster-28937.107604,Cluster-28937.71625,Cluster-28937.113180,Cluster-28937.179778,Cluster-28937.21652,Cluster-28937.68892,Cluster-28937.49956,Cluster-28937.21651,Cluster-28937.177050,Cluster-28937.96719,Cluster-28937.162094,Cluster-28937.102015,Cluster-28937.71623,Cluster-28937.184509,Cluster-28937.7716,Cluster-28937.95805,Cluster-28937.30061,Cluster-28937.217291,Cluster-28937.25185,Cluster-3122…
GO:0008150	Biological Process	GO:0071840	cellular component organization or biogenesis	GO:0016043	cellular component organization	GO:0022607	cellular component assembly	3163	Cluster-28937.120029,Cluster-28937.138518,Cluster-28937.23924,Cluster-28937.162174,Cluster-4834.0,Cluster-27455.0,Cluster-4972.0,Cluster-28937.123502,Cluster-37748.0,Cluster-28937.79197,Cluster-27835.0,Cluster-28937.71822,Cluster-28937.187143,Cluster-36609.0,Cluster-28937.130662,Cluster-28937.150529,Cluster-28937.120680,Cluster-28937.117713,Cluster-20244.0,Cluster-28937.145993,Cluster-31499.0,Clu…
GO:0008150	Biological Process	GO:0071840	cellular component organization or biogenesis	GO:0016043	cellular component organization	GO:0043062	extracellular structure organization	20	Cluster-28937.170944,Cluster-28937.154326,Cluster-28937.49958,Cluster-28937.80386,Cluster-5104.0,Cluster-28937.69665,Cluster-28937.28864,Cluster-28937.49957,Cluster-32514.0,Cluster-24157.0,Cluster-26347.0,Cluster-28937.33362,Cluster-28937.127409,Cluster-26347.1,Cluster-28937.111748,Cluster-28937.33283,Cluster-28937.73177,Cluster-11007.0,Cluster-28937.49956,Cluster-28937.49960
GO:0008150	Biological Process	GO:0050789	regulation of biological process	GO:0044087	regulation of cellular component biogenesis	GO:1902115	regulation of organelle assembly	16	Cluster-28937.172723,Cluster-26029.1,Cluster-28937.83747,Cluster-28937.126920,Cluster-26029.0,Cluster-28937.62609,Cluster-28937.50524,Cluster-28937.74616,Cluster-28937.58603,Cluster-28937.139016,Cluster-28937.179334,Cluster-28937.99019,Cluster-28937.108044,Cluster-28937.201331,Cluster-26029.2,Cluster-28937.192463
GO:0008150	Biological Process	GO:0050789	regulation of biological process	GO:0044087	regulation of cellular component biogenesis	GO:0044089	positive regulation of cellular component biogenesis	160	Cluster-28937.162069,Cluster-28937.2370,Cluster-28937.143226,Cluster-28937.113446,Cluster-28937.116538,Cluster-28937.51763,Cluster-28937.207657,Cluster-28937.87562,Cluster-28937.171693,Cluster-28937.176830,Cluster-28937.51777,Cluster-28937.207320,Cluster-32732.0,Cluster-28937.198236,Cluster-28937.162070,Cluster-28937.51766,Cluster-28937.200323,Cluster-28937.75747,Cluster-28937.3802,Cluster-28937.…
GO:0008150	Biological Process	GO:0050789	regulation of biological process	GO:0044087	regulation of cellular component biogenesis	GO:0043254	regulation of protein complex assembly	216	Cluster-28937.73431,Cluster-9935.0,Cluster-28937.54573,Cluster-28937.189160,Cluster-32732.8,Cluster-28937.190058,Cluster-28937.190367,Cluster-28937.162071,Cluster-28937.31962,Cluster-28937.164638,Cluster-3990.0,Cluster-28937.138628,Cluster-33559.0,Cluster-28937.62532,Cluster-28937.88657,Cluster-28937.50558,Cluster-32732.4,Cluster-32732.2,Cluster-4722.0,Cluster-28937.37352,Cluster-28937.170688,Clu…
GO:0008150	Biological Process	GO:0050789	regulation of biological process	GO:0044087	regulation of cellular component biogenesis	GO:0060491	regulation of cell projection assembly	16	Cluster-26029.2,Cluster-28937.201331,Cluster-28937.192463,Cluster-28937.108044,Cluster-28937.99019,Cluster-28937.139016,Cluster-28937.179334,Cluster-28937.74616,Cluster-28937.58603,Cluster-26029.0,Cluster-28937.50524,Cluster-28937.62609,Cluster-28937.83747,Cluster-28937.126920,Cluster-26029.1,Cluster-28937.172723
GO:0008150	Biological Process	GO:0050789	regulation of biological process	GO:0044087	regulation of cellular component biogenesis	GO:1901891	regulation of cell septum assembly	18	Cluster-28937.184111,Cluster-28937.107716,Cluster-28937.211320,Cluster-28937.27520,Cluster-28937.117824,Cluster-28937.172773,Cluster-28937.127637,Cluster-28937.105387,Cluster-28937.127636,Cluster-28937.83593,Cluster-28937.126021,Cluster-28937.83598,Cluster-28937.137480,Cluster-28937.86699,Cluster-28937.74541,Cluster-28937.126026,Cluster-28937.107960,Cluster-28937.39680
GO:0008150	Biological Process	GO:0050789	regulation of biological process	GO:0023051	regulation of signaling	GO:0001881	receptor recycling	22	Cluster-28937.196262,Cluster-28937.67561,Cluster-11062.0,Cluster-28937.67560,Cluster-28937.161896,Cluster-28937.149941,Cluster-28937.12791,Cluster-28937.151352,Cluster-28937.28007,Cluster-28937.26286,Cluster-28937.92090,Cluster-2154.0,Cluster-28937.18797,Cluster-28937.42000,Cluster-28937.17662,Cluster-28937.88384,Cluster-28937.184955,Cluster-28937.149940,Cluster-28937.133120,Cluster-17769.0,Clust…
GO:0008150	Biological Process	GO:0050789	regulation of biological process	GO:0023051	regulation of signaling	GO:0023056	positive regulation of signaling	289	Cluster-28937.90508,Cluster-28937.179465,Cluster-28937.210362,Cluster-28937.39180,Cluster-28937.25505,Cluster-28937.26286,Cluster-28937.185617,Cluster-28937.90696,Cluster-28937.196822,Cluster-28937.193476,Cluster-28937.134282,Cluster-28937.161896,Cluster-28937.81621,Cluster-28937.179466,Cluster-28937.196814,Cluster-28937.138341,Cluster-28937.18797,Cluster-28937.9025,Cluster-28937.145877,Cluster-2…
GO:0008150	Biological Process	GO:0050789	regulation of biological process	GO:0023051	regulation of signaling	GO:0023057	negative regulation of signaling	40	Cluster-28937.68408,Cluster-28937.12273,Cluster-28937.144245,Cluster-9632.0,Cluster-28937.79360,Cluster-28937.114508,Cluster-28937.172178,Cluster-28937.79356,Cluster-30878.0,Cluster-28283.0,Cluster-28937.114511,Cluster-28937.172179,Cluster-28937.146584,Cluster-28937.125268,Cluster-382.0,Cluster-28937.98848,Cluster-28937.107150,Cluster-6910.0,Cluster-28937.14952,Cluster-28937.147388,Cluster-28937.…
GO:0008150	Biological Process	GO:0050789	regulation of biological process	GO:0023051	regulation of signaling	GO:0050804	modulation of synaptic transmission	35	Cluster-28937.55244,Cluster-33951.0,Cluster-170.0,Cluster-32329.0,Cluster-6645.0,Cluster-28937.137693,Cluster-28937.34203,Cluster-28937.114507,Cluster-28937.147884,Cluster-28937.186317,Cluster-28937.19961,Cluster-28937.137695,Cluster-28937.102613,Cluster-28937.42654,Cluster-28937.114509,Cluster-28937.147388,Cluster-28937.114510,Cluster-28937.12372,Cluster-28937.17983,Cluster-28937.107150,Cluster-…
GO:0008150	Biological Process	GO:0050789	regulation of biological process	GO:0023051	regulation of signaling	GO:0009966	regulation of signal transduction	472	Cluster-28937.24405,Cluster-28937.76348,Cluster-28937.198832,Cluster-28937.198831,Cluster-28937.75687,Cluster-28937.32073,Cluster-28937.95999,Cluster-28937.29617,Cluster-28937.99380,Cluster-28937.102829,Cluster-28937.209324,Cluster-28937.177415,Cluster-28937.10160,Cluster-28937.100445,Cluster-28937.23321,Cluster-28937.138839,Cluster-10757.0,Cluster-28937.51562,Cluster-28937.215806,Cluster-28937.1…
GO:0008150	Biological Process	GO:0050789	regulation of biological process	GO:0032879	regulation of localization	GO:0051270	regulation of cellular component movement	87	Cluster-28937.66705,Cluster-28937.32626,Cluster-28937.141276,Cluster-28937.202164,Cluster-2556.0,Cluster-35069.0,Cluster-28937.175868,Cluster-28937.118330,Cluster-28937.144937,Cluster-28937.115490,Cluster-28937.11181,Cluster-28937.115489,Cluster-28937.84504,Cluster-28937.165895,Cluster-28937.10161,Cluster-33559.0,Cluster-28937.137486,Cluster-28937.18605,Cluster-28937.43682,Cluster-28937.133573,Cl…
GO:0008150	Biological Process	GO:0050789	regulation of biological process	GO:0032879	regulation of localization	GO:0060341	regulation of cellular localization	67	Cluster-28937.110938,Cluster-28937.16028,Cluster-28937.178855,Cluster-28937.100897,Cluster-28937.100896,Cluster-28937.110937,Cluster-28937.164162,Cluster-28937.27553,Cluster-28937.96451,Cluster-28937.114032,Cluster-28937.41769,Cluster-28937.98805,Cluster-28937.52110,Cluster-36746.0,Cluster-28937.210381,Cluster-28937.164163,Cluster-28937.164176,Cluster-28937.100898,Cluster-28937.77896,Cluster-2893…
GO:0008150	Biological Process	GO:0050789	regulation of biological process	GO:0032879	regulation of localization	GO:0051049	regulation of transport	193	Cluster-28937.172034,Cluster-5215.0,Cluster-28937.113042,Cluster-28937.109877,Cluster-27601.0,Cluster-28937.181091,Cluster-28937.111249,Cluster-28937.129094,Cluster-28937.67643,Cluster-28937.109370,Cluster-28937.52865,Cluster-28937.77899,Cluster-8978.0,Cluster-170.0,Cluster-28937.122744,Cluster-28937.189729,Cluster-28937.137695,Cluster-28937.66735,Cluster-28937.198684,Cluster-28937.164175,Cluster…
GO:0008150	Biological Process	GO:0050789	regulation of biological process	GO:0032879	regulation of localization	GO:0010883	regulation of lipid storage	27	Cluster-28937.83247,Cluster-28937.215876,Cluster-28937.119994,Cluster-29905.0,Cluster-28937.135591,Cluster-28937.16226,Cluster-3504.0,Cluster-28937.58640,Cluster-28937.135592,Cluster-28937.144483,Cluster-28937.3400,Cluster-10442.0,Cluster-28937.76262,Cluster-26104.0,Cluster-28937.119993,Cluster-28937.55751,Cluster-28937.55750,Cluster-14269.0,Cluster-28937.60806,Cluster-28937.78734,Cluster-14269.3…
[truncated: 772 more rows]
